# Supplementary material for: Identification and Functional Analysis of Flowering Related microRNAs in Common Wild Rice (Oryza rufipogon Griff.)
Source: PLoS One. 2013 Dec 30;8(12):e82844. doi: 10.1371/journal.pone.0082844 (PMC3875430; doi:10.1371/journal.pone.0082844)
Supplement: Table S1 — The primers used in this study. (XLSX) [file pone.0082844.s004.xlsx]

## Sheet: Supplementary Table S1
Supplementary Table S1. The primers used in this study
Primers for new miRNAs cloning
osa-miR156d-FP	ACACTCCAGCTGGGTTGACAGAAG
osa-miR156d-RT	CTCAACTGGTGTCGTGGAGTCCGGCAATTCAGTTGAGGTGCTCAC
osa-MIR166c-FP	ACACTCCAGCTGGGTCGGACCAGG
osa-MIR166c-RT	CTCAACTGGTGTCGTGGAGTCCGGCAATTCAGTTGAGGGGGAATG
osa-miR167d -FP	ACACTCCAGCTGGGTGAAGCTGCC
osa-miR167d -RT	CTCAACTGGTGTCGTGGAGTCCGGCAATTCAGTTGAGTCAGATCA
osa-MIR168a-FP	ACACTCCAGCTGGGTCGCTTGGTG
osa-MIR168a-RT	CTCAACTGGTGTCGTGGAGTCCGGCAATTCAGTTGAGGTCCCGAT
osa-miR172a-FP	ACACTCCAGCTGGGAGAATCTTGA
osa-miR172a-RT	CTCAACTGGTGTCGTGGAGTCCGGCAATTCAGTTGAGATGCAGCA
oru-miR105-FP	ACACTCCAGCTGGGUUUGCAAUUU
oru-miR105-RT	CTCAACTGGTGTCGTGGAGTCCGGCAATTCAGTTGAGGCCACTAG
oru-miR10-FP	ACACTCCAGCTGGGCCGCGGAAUG
oru-miR10-RT	CTCAACTGGTGTCGTGGAGTCCGGCAATTCAGTTGAGTGCCGCTC
oru-miR123-FP	ACACTCCAGCTGGGGCAGGACAGC
oru-miR123-RT	CTCAACTGGTGTCGTGGAGTCCGGCAATTCAGTTGAGTTTACCAC
oru-miR131-FP	ACACTCCAGCTGGGGACGGCUCUC
oru-miR131-RT	CTCAACTGGTGTCGTGGAGTCCGGCAATTCAGTTGAGCACCCGTT
oru-miR147-FP	ACACTCCAGCTGGGUCAAUGUGUA
oru-miR147-RT	CTCAACTGGTGTCGTGGAGTCCGGCAATTCAGTTGAGTAAATTCG
oru-miR150-FP	ACACTCCAGCTGGGAAGCAUUUCU
oru-miR150-RT	CTCAACTGGTGTCGTGGAGTCCGGCAATTCAGTTGAGTGTTATGA
oru-miR174-FP	ACACTCCAGCTGGGAUGGACUGAA
oru-miR174-RT	CTCAACTGGTGTCGTGGAGTCCGGCAATTCAGTTGAGTCCACGTC
oru-miR180-FP	ACACTCCAGCTGGGGCGUGAAGAG
oru-miR180-RT	CTCAACTGGTGTCGTGGAGTCCGGCAATTCAGTTGAGCCGCCGGC
oru-miR18-FP	ACACTCCAGCTGGGUGGCACUUGU
oru-miR18-RT	CTCAACTGGTGTCGTGGAGTCCGGCAATTCAGTTGAGAGGCCTGA
oru-miR1-FP	ACACTCCAGCTGGGGGGAGUAUUA
oru-miR1-RT	CTCAACTGGTGTCGTGGAGTCCGGCAATTCAGTTGAGTAACCTCC
oru-miR216-FP	ACACTCCAGCTGGGUUCAUGCGCA
oru-miR216-RT	CTCAACTGGTGTCGTGGAGTCCGGCAATTCAGTTGAGAGTTAATA
oru-miR223-FP	ACACTCCAGCTGGGAAAACAAGGA
oru-miR223-RT	CTCAACTGGTGTCGTGGAGTCCGGCAATTCAGTTGAGACCTCTTG
oru-miR238-FP	ACACTCCAGCTGGGAAGGAUCCUC
oru-miR238-RT	CTCAACTGGTGTCGTGGAGTCCGGCAATTCAGTTGAGAGTCGACT
oru-miR253-FP	ACACTCCAGCTGGGUAUUUGAGGA
oru-miR253-RT	CTCAACTGGTGTCGTGGAGTCCGGCAATTCAGTTGAGTACTACCT
oru-miR260-FP	ACACTCCAGCTGGGAUAAAAUCUA
oru-miR260-RT	CTCAACTGGTGTCGTGGAGTCCGGCAATTCAGTTGAGGAAAGAGA
oru-miR266-FP	ACACTCCAGCTGGGUCUGGAGAAG
oru-miR266-RT	CTCAACTGGTGTCGTGGAGTCCGGCAATTCAGTTGAGTAGCTCAA
oru-miR284-FP	ACACTCCAGCTGGGUGAACAUAAA
oru-miR284-RT	CTCAACTGGTGTCGTGGAGTCCGGCAATTCAGTTGAGTGGCTAAG
oru-miR287-FP	ACACTCCAGCTGGGAGGUCAACUG
oru-miR287-RT	CTCAACTGGTGTCGTGGAGTCCGGCAATTCAGTTGAGGCCATCAC
oru-miR35-FP	ACACTCCAGCTGGGAAGGGGCGCU
oru-miR35-RT	CTCAACTGGTGTCGTGGAGTCCGGCAATTCAGTTGAGAACTCTCA
oru-miR47-FP	ACACTCCAGCTGGGAGCAGUGGAA
oru-miR47-RT	CTCAACTGGTGTCGTGGAGTCCGGCAATTCAGTTGAGCTGCATGC
oru-miR4-FP	ACACTCCAGCTGGGAGGCUGUGGA
oru-miR4-RT	CTCAACTGGTGTCGTGGAGTCCGGCAATTCAGTTGAGTCAGCCAT
oru-miR51-FP	ACACTCCAGCTGGGGCUGGAGUAG
oru-miR51-RT	CTCAACTGGTGTCGTGGAGTCCGGCAATTCAGTTGAGAGGATCTG
oru-miR61-FP	ACACTCCAGCTGGGCACGGAAUGG
oru-miR61-RT	CTCAACTGGTGTCGTGGAGTCCGGCAATTCAGTTGAGGTCTCGCT
oru-miR62-FP	ACACTCCAGCTGGGUUUGUUGCAA
oru-miR62-RT	CTCAACTGGTGTCGTGGAGTCCGGCAATTCAGTTGAGGGTAGTCC
oru-miR64-FP	ACACTCCAGCTGGGCGGCGAUGUG
oru-miR64-RT	CTCAACTGGTGTCGTGGAGTCCGGCAATTCAGTTGAGCGCGCCTC
oru-miR68-FP	ACACTCCAGCTGGGACCAGGCUGG
oru-miR68-RT	CTCAACTGGTGTCGTGGAGTCCGGCAATTCAGTTGAGTGTTTTGC
oru-miR6-FP	ACACTCCAGCTGGGUCCGCCGGUG
oru-miR6-RT	CTCAACTGGTGTCGTGGAGTCCGGCAATTCAGTTGAGCATGACCT
oru-miR73-FP	ACACTCCAGCTGGGAAUUAAAACA
oru-miR73-RT	CTCAACTGGTGTCGTGGAGTCCGGCAATTCAGTTGAGATGTGTGC
oru-miR75-FP	ACACTCCAGCTGGGACUCGGGAUG
oru-miR75-RT	CTCAACTGGTGTCGTGGAGTCCGGCAATTCAGTTGAGCCATGCAC
oru-miR86-FP	ACACTCCAGCTGGGAUAUAUACUA
oru-miR86-RT	CTCAACTGGTGTCGTGGAGTCCGGCAATTCAGTTGAGTTTTGACA
oru-miR88-FP	ACACTCCAGCTGGGUGUGAAUCGA
oru-miR88-RT	CTCAACTGGTGTCGTGGAGTCCGGCAATTCAGTTGAGTTATACGC
oru-miR96-FP	ACACTCCAGCTGGGUGUGUAGCCA
oru-miR96-RT	CTCAACTGGTGTCGTGGAGTCCGGCAATTCAGTTGAGCCCTTACA
oru-miR99-FP	ACACTCCAGCTGGGUUACAAUGUA
oru-miR99-RT	CTCAACTGGTGTCGTGGAGTCCGGCAATTCAGTTGAGTTGCATGT
U-RP	AACTGGTGTCGTGGAG
Primers for flowering miRNAs quantitative real-time PCR in different libraries
osa-miR1436-FP	ACACTCCAGCTGGGACATTATGGG
osa-miR1436-RT	CTCAACTGGTGTCGTGGAGTCCGGCAATTCAGTTGAGACTCCCTC
osa-miR156a,b,c,e,g,i-FP	ACACTCCAGCTGGGTGACAGAAGA
osa-miR156a,b,c,e,g,i-RT	CTCAACTGGTGTCGTGGAGTCCGGCAATTCAGTTGAGGTGCTCAC
osa-miR156d,f,h,j-FP	ACACTCCAGCTGGGTTGACAGAAG
osa-miR156d,f,h,j-RT	CTCAACTGGTGTCGTGGAGTCCGGCAATTCAGTTGAGGTGCTCAC
osa-miR156k-FP	ACACTCCAGCTGGGTGACAGAAGA
osa-miR156k-RT	CTCAACTGGTGTCGTGGAGTCCGGCAATTCAGTTGAGGTGCTCTC
osa-miR156l-FP	ACACTCCAGCTGGGCGACAGAAGA
osa-miR156l-RT	CTCAACTGGTGTCGTGGAGTCCGGCAATTCAGTTGAGATGCTCAC
osa-miR162a-FP	ACACTCCAGCTGGGTCGATAAACC
osa-miR162a-RT	CTCAACTGGTGTCGTGGAGTCCGGCAATTCAGTTGAGCTGGATGC
osa-miR167a,b,c-FP	ACACTCCAGCTGGGTGAAGCTGCC
osa-miR167a,b,c-RT	CTCAACTGGTGTCGTGGAGTCCGGCAATTCAGTTGAGTAGATCAT
osa-miR167d,f,g,h,j-FP	ACACTCCAGCTGGGTGAAGCTGCC
osa-miR167d,f,g,h,j-RT	CTCAACTGGTGTCGTGGAGTCCGGCAATTCAGTTGAGTCAGATCA
osa-miR167e,i-FP	ACACTCCAGCTGGGTGAAGCTGCC
osa-miR167e,i-RT	CTCAACTGGTGTCGTGGAGTCCGGCAATTCAGTTGAGCAGATCAT
osa-miR169b,c-FP	ACACTCCAGCTGGGCAGCCAAGGA
osa-miR169b,c-RT	CTCAACTGGTGTCGTGGAGTCCGGCAATTCAGTTGAGCCGGCAAG
osa-miR169h,i,j,k,l,m-FP	ACACTCCAGCTGGGTAGCCAAGGA
osa-miR169h,i,j,k,l,m-RT	CTCAACTGGTGTCGTGGAGTCCGGCAATTCAGTTGAGCAGGCAAG
osa-miR172a,d-FP	ACACTCCAGCTGGGAGAATCTTGA
osa-miR172a,d-RT	CTCAACTGGTGTCGTGGAGTCCGGCAATTCAGTTGAGATGCAGCA
osa-miR172b-FP	ACACTCCAGCTGGGGAATCTTGAT
osa-miR172b-RT	CTCAACTGGTGTCGTGGAGTCCGGCAATTCAGTTGAGATGCAGCA
osa-miR2123a,c-FP	ACACTCCAGCTGGGACTAAAAAGT
osa-miR2123a,c-RT	CTCAACTGGTGTCGTGGAGTCCGGCAATTCAGTTGAGGTTTGACA
osa-miR2123b-FP	ACACTCCAGCTGGGTAAAAAGTCA
osa-miR2123b-RT	CTCAACTGGTGTCGTGGAGTCCGGCAATTCAGTTGAGTTTGACAC
osa-miR319a,b-FP	ACACTCCAGCTGGGTTGGACTGAA
osa-miR319a,b-RT	CTCAACTGGTGTCGTGGAGTCCGGCAATTCAGTTGAGAGGGAGCA
osa-miR390-FP	ACACTCCAGCTGGGAAGCTCAGGA
osa-miR390-RT	CTCAACTGGTGTCGTGGAGTCCGGCAATTCAGTTGAGGGCGCTAT
osa-miR3979-5p-FP	ACACTCCAGCTGGGTCTCTCTCTC
osa-miR3979-5p-RT	CTCAACTGGTGTCGTGGAGTCCGGCAATTCAGTTGAGGCCTTCAA
osa-miR408-FP	ACACTCCAGCTGGGCTGCACTGCC
osa-miR408-RT	CTCAACTGGTGTCGTGGAGTCCGGCAATTCAGTTGAGGCCAGGGA
osa-miR5161-FP	ACACTCCAGCTGGGTCTGGATCAG
osa-miR5161-RT	CTCAACTGGTGTCGTGGAGTCCGGCAATTCAGTTGAGTATACTCC
osa-miR529b-FP	ACACTCCAGCTGGGAGAAGAGAGA
osa-miR529b-RT	CTCAACTGGTGTCGTGGAGTCCGGCAATTCAGTTGAGAAGCTGTA
osa-miR806a,c,d,e,f,h-FP	ACACTCCAGCTGGGAAACATGTGC
osa-miR806a,c,d,e,f,h-RT	CTCAACTGGTGTCGTGGAGTCCGGCAATTCAGTTGAGCCGTTGAC
osa-miR806b-FP	ACACTCCAGCTGGGTGTGCTAAAA
osa-miR806b-RT	CTCAACTGGTGTCGTGGAGTCCGGCAATTCAGTTGAGCACCGTTG
osa-miR808-FP	ACACTCCAGCTGGGATCAATATGA
osa-miR808-RT	CTCAACTGGTGTCGTGGAGTCCGGCAATTCAGTTGAGCATTTCCC
osa-miR818d-FP	ACACTCCAGCTGGGCCTTATATTA
osa-miR818d-RT	CTCAACTGGTGTCGTGGAGTCCGGCAATTCAGTTGAGCTCCCTCC
oru-miR117-FP	ACACTCCAGCTGGGATAAGTTTTG
oru-miR117-RT	CTCAACTGGTGTCGTGGAGTCCGGCAATTCAGTTGAGATAAACCC
oru-miR135-FP	ACACTCCAGCTGGGTAAAGGAAGA
oru-miR135-RT	CTCAACTGGTGTCGTGGAGTCCGGCAATTCAGTTGAGACTCTCTC
oru-miR137-FP	ACACTCCAGCTGGGAACTATTTTG
oru-miR137-RT	CTCAACTGGTGTCGTGGAGTCCGGCAATTCAGTTGAGTTCCTTCG
oru-miR139-FP	ACACTCCAGCTGGGGAGGAGGAAG
oru-miR139-RT	CTCAACTGGTGTCGTGGAGTCCGGCAATTCAGTTGAGATCGTCAT
oru-miR180-FP	ACACTCCAGCTGGGGCGTGAAGAG
oru-miR180-RT	CTCAACTGGTGTCGTGGAGTCCGGCAATTCAGTTGAGCCGCCGGC
oru-miR222-FP	ACACTCCAGCTGGGTGGATTGGAT
oru-miR222-RT	CTCAACTGGTGTCGTGGAGTCCGGCAATTCAGTTGAGAAACCAAA
oru-miR223-FP	ACACTCCAGCTGGGAAAACAAGGA
oru-miR223-RT	CTCAACTGGTGTCGTGGAGTCCGGCAATTCAGTTGAGACCTCTTG
oru-miR97-FP	ACACTCCAGCTGGGAAGGTAGCTA
oru-miR97-RT	CTCAACTGGTGTCGTGGAGTCCGGCAATTCAGTTGAGGTCCCGAA
U-RP	AACTGGTGTCGTGGAG
Osa-Actin-FP	TGGCATCTCTCAGCACATTCC
Osa-Actin-RP	TGCACAATGGATGGGCCAGA
Primers for new miRNAs quantitative real-time PCR in different tissues
oru-miR223-FP	ACACTCCAGCTGGGAAAACAAGGA
oru-miR135-FP	ACACTCCAGCTGGGTAAAGGAAGA
oru-miR135-RT	CTCAACTGGTGTCGTGGAGTCCGGCAATTCAGTTGAGACTCTCTC
oru-miR139-FP	ACACTCCAGCTGGGGAGGAGGAAG
oru-miR139-RT	CTCAACTGGTGTCGTGGAGTCCGGCAATTCAGTTGAGATCGTCAT
oru-miR223-RT	CTCAACTGGTGTCGTGGAGTCCGGCAATTCAGTTGAGACCTCTTG
oru-miR97-FP	ACACTCCAGCTGGGAAGGTAGCTA
oru-miR97-RT	CTCAACTGGTGTCGTGGAGTCCGGCAATTCAGTTGAGGTCCCGAA
oru-miR279-FP	ACACTCCAGCTGGGGTGGGTGGGG
oru-miR279-RT	CTCAACTGGTGTCGTGGAGTCCGGCAATTCAGTTGAGCTACACCA
oru-miR62-FP	ACACTCCAGCTGGGUUUGUUGCAA
oru-miR62-RT	CTCAACTGGTGTCGTGGAGTCCGGCAATTCAGTTGAGGGTAGTCC
oru-miR88-FP	ACACTCCAGCTGGGUGUGAAUCGA
oru-miR88-RT	CTCAACTGGTGTCGTGGAGTCCGGCAATTCAGTTGAGTTATACGC
oru-miR96-FP	ACACTCCAGCTGGGUGUGUAGCCA
oru-miR96-RT	CTCAACTGGTGTCGTGGAGTCCGGCAATTCAGTTGAGCCCTTACA
U-RP	AACTGGTGTCGTGGAG
Osa-Actin-FP	TGGCATCTCTCAGCACATTCC
Osa-Actin-RP	TGCACAATGGATGGGCCAGA
Primers for 5′ RACE mapping of miRNA cleavage sites
LOC_Os03g43890 outer primer	ATCTGAAGAGCGTCAAGGGTTTTG
LOC_Os03g43890 inner primer	CCTTCAGAGTTATGTCCCTTCAGCCG
LOC_Os09g03610 outer primer	CCACACAACATGAAATGGTCACTGG
LOC_Os09g03610 inner primer	CGTTCTTGTGCAGATTGGATGCCC
LOC_Os03g61950 outer primer	TTCAGCCAGTCGCTTCTTTAGTCG
LOC_Os03g61950 inner primer	GGGAATTTTGTTCGACGACGGGCG
LOC_Os01g61900 outer primer	CTTGTTGAAGTTGCGTTGATGCCG
LOC_Os01g61900 inner primer	ACGATCCGTTCATCCCCTGGAGGT
LOC_Os03g29680 outer primer	AGTGGAGCCTTTTTTAGTGCAGCC
LOC_Os03g29680 inner primer	GGGAATTCAGAGAAGTGCTCACTC
LOC_Os07g31280 outer primer	AAAGTATGCGCCGTCGATGTCTGA
LOC_Os07g31280 inner primer	GTAACACAGATGAGAGTGTGTGGAC
LOC_Os02g26210 outer primer	AACCTATAGCAATGTCCTCACCGG
LOC_Os02g26210 inner primer	CTCGATCTAGTGATCTGTGCATGC
