# Supplementary material for: Identification and Functional Analysis of Flowering Related microRNAs in Common Wild Rice (Oryza rufipogon Griff.)
Source: PLoS One. 2013 Dec 30;8(12):e82844. doi: 10.1371/journal.pone.0082844 (PMC3875430; doi:10.1371/journal.pone.0082844)
Supplement: Table S2 — Known rice miRNAs expressed in the common wild rice from our HTS datasets. (XLSX) [file pone.0082844.s005.xlsx]

## Sheet: Supplementary Table S2
Supplementary Table S2. Known rice miRNAs expressed in the common wild rice from our HTS datasets
Pre-MIRNA	miRNA IDa	Arm sequences locatedb	Conservationc	Total number of readsd
				CWR-V1	CWR-V2	CWR-F2
osa-MIR1318	osa-miR1318	5p	Ⅱ	2199	7966	6460
osa-MIR1319	osa-miR1319	5p	Ⅲ	2	3	6
osa-MIR1320	osa-miR1320	5p	Ⅲ	30	279	157
osa-MIR1320	osa-miR1320-3p	3p	Ⅲ	3	9	11
osa-MIR1423	osa-miR1423	3p	Ⅲ	43	0	0
osa-MIR1423	osa-miR1423-5p.2	5p	Ⅲ	245	226	362
osa-MIR1423b	osa-miR1423b	5p	Ⅲ	245	224	360
osa-MIR1425	osa-miR1425-3p	3p	Ⅲ	2890	4406	4312
osa-MIR1425	osa-miR1425-5p	5p	Ⅲ	875	396	1062
osa-MIR1428a	osa-miR1428a-3p	3p	Ⅲ	1	0	0
osa-MIR1428a	osa-miR1428a-5p	5p	Ⅲ	2	0	0
osa-MIR1428e	osa-miR1428e-3p	3p	Ⅲ	2	0	0
osa-MIR1429	osa-miR1429-3p	3p	Ⅲ	2	2	2
osa-MIR1429	osa-miR1429-5p	5p	Ⅲ	46	170	66
osa-MIR1431	osa-miR1431	3p	Ⅲ	3	0	0
osa-MIR1432	osa-miR1432	5p	Ⅱ	2199	7966	6460
osa-MIR1433	osa-miR1433	3p	Ⅱ	0	72	2
osa-MIR1436	osa-miR1436	3p	Ⅱ	46	84	37
osa-MIR1437	osa-miR1437	3p	Ⅲ	10	1	1
osa-MIR1441	osa-miR1441	3p	Ⅲ	0	0	1
osa-MIR156a	osa-miR156a	5p	Ⅰ	197433	747378	342660
osa-MIR156b	osa-miR156b	5p	Ⅰ	197670	748087	343215
osa-MIR156c	osa-miR156c	5p	Ⅰ	197662	748066	343194
osa-MIR156d	osa-miR156d	5p	Ⅰ	492587	1330656	833730
osa-MIR156e	osa-miR156e	5p	Ⅰ	197433	747378	342660
osa-MIR156f	osa-miR156f	5p	Ⅰ	491950	1328385	830912
osa-MIR156g	osa-miR156g	5p	Ⅰ	197662	748073	343196
osa-MIR156h	osa-miR156h	5p	Ⅰ	492032	1328442	830966
osa-MIR156i	osa-miR156i	5p	Ⅰ	197433	747378	342660
osa-MIR156j	osa-miR156j	5p	Ⅰ	492032	1328442	830966
osa-MIR156k	osa-miR156k	5p	Ⅰ	463	1953	835
osa-MIR156l	osa-miR156l	5p	Ⅰ	15	226	104
osa-MIR159a	osa-miR159a.1	3p	Ⅰ	27594	4258	27486
osa-MIR159a	osa-miR159a.2	3p	Ⅰ	28	16	73
osa-MIR159b	osa-miR159b	3p	Ⅰ	27587	4256	27480
osa-MIR159c	osa-miR159c	3p	Ⅰ	3	1	3
osa-MIR159d	osa-miR159d	3p	Ⅰ	3	1	3
osa-MIR159e	osa-miR159e	3p	Ⅰ	3	1	3
osa-MIR159f	osa-miR159f	3p	Ⅰ	177	127	77
osa-MIR160a	osa-miR160a	5p	Ⅰ	44	26	61
osa-MIR160b	osa-miR160b	5p	Ⅰ	44	26	61
osa-MIR160c	osa-miR160c	5p	Ⅰ	44	26	62
osa-MIR160d	osa-miR160d	5p	Ⅰ	44	28	61
osa-MIR160e	osa-miR160e	5p	Ⅰ	16	9	15
osa-MIR160f	osa-miR160f	5p	Ⅰ	35	14	18
osa-MIR162a	osa-miR162a	3p	Ⅰ	391	891	263
osa-MIR162b	osa-miR162b	3p	Ⅰ	118	154	137
osa-MIR164a	osa-miR164a	5p	Ⅰ	12240	13821	3366
osa-MIR164b	osa-miR164b	5p	Ⅰ	12240	13823	3366
osa-MIR164c	osa-miR164c	5p	Ⅰ	9	5	1
osa-MIR164d	osa-miR164d	5p	Ⅰ	1771	802	699
osa-MIR164e	osa-miR164e	5p	Ⅰ	51	143	812
osa-MIR164f	osa-miR164f	5p	Ⅰ	12248	13823	3366
osa-MIR166a	osa-miR166a	3p	Ⅰ	127963	411021	50553
osa-MIR166b	osa-miR166b	3p	Ⅰ	127898	410802	50534
osa-MIR166c	osa-miR166c	3p	Ⅰ	157795	453948	85850
osa-MIR166d	osa-miR166d	3p	Ⅰ	127965	411021	50555
osa-MIR166e	osa-miR166e	3p	Ⅰ	105	459	23
osa-MIR166f	osa-miR166f	3p	Ⅰ	127935	410976	50539
osa-MIR166g	osa-miR166g	3p	Ⅰ	46695	111222	24777
osa-MIR166h	osa-miR166h	3p	Ⅰ	39384	95026	22763
osa-MIR166i	osa-miR166i	3p	Ⅰ	480	607	190
osa-MIR166j	osa-miR166j	3p	Ⅰ	480	607	190
osa-MIR166k	osa-miR166k	3p	Ⅰ	12729	40519	6190
osa-MIR166l	osa-miR166l	3p	Ⅰ	12795	40702	6216
osa-MIR166m	osa-miR166m	3p	Ⅰ	9112	2052	2820
osa-MIR166n	osa-miR166n	3p	Ⅰ	158215	454053	85986
osa-MIR167a	osa-miR167a	5p	Ⅰ	9575	4650	6220
osa-MIR167a	osa-miR167a*	3p	Ⅰ	42	2	15
osa-MIR167b	osa-miR167b	5p	Ⅰ	9582	4656	6210
osa-MIR167c	osa-miR167c	5p	Ⅰ	9575	4650	6220
osa-MIR167d	osa-miR167d	5p	Ⅰ	141941	55462	62791
osa-MIR167e	osa-miR167e	5p	Ⅰ	4255	9976	2970
osa-MIR167f	osa-miR167f	5p	Ⅰ	141908	55475	62780
osa-MIR167g	osa-miR167g	5p	Ⅰ	144196	55537	63717
osa-MIR167h	osa-miR167h	5p	Ⅰ	141899	55456	62779
osa-MIR167i	osa-miR167i	5p	Ⅰ	4234	9928	2966
osa-MIR167j	osa-miR167j	5p	Ⅰ	141936	55462	62792
osa-MIR168a	osa-miR168a	5p	Ⅰ	1183395	1801807	1477019
osa-MIR168a	osa-miR168a-3p	3p	Ⅰ	964	3891	1053
osa-MIR169a	osa-miR169a	5p	Ⅰ	166	3881	2922
osa-MIR169b	osa-miR169b	5p	Ⅰ	101	69	144
osa-MIR169c	osa-miR169c	5p	Ⅰ	107	72	154
osa-MIR169d	osa-miR169d	5p	Ⅰ	0	0	1
osa-MIR169e	osa-miR169e	5p	Ⅰ	7	3	16
osa-MIR169f	osa-miR169f.1	5p	Ⅰ	2	1	6
osa-MIR169f	osa-miR169f.2	5p	Ⅰ	318	2280	1949
osa-MIR169g	osa-miR169g	5p	Ⅰ	2	1	6
osa-MIR169h	osa-miR169h	5p	Ⅰ	13	42	27
osa-MIR169i	osa-miR169i.1	5p	Ⅰ	13	42	27
osa-MIR169i	osa-miR169i.2	5p	Ⅰ	1	19	0
osa-MIR169j	osa-miR169j	5p	Ⅰ	13	42	27
osa-MIR169k	osa-miR169k	5p	Ⅰ	12	39	27
osa-MIR169l	osa-miR169l	5p	Ⅰ	12	39	27
osa-MIR169m	osa-miR169m	5p	Ⅰ	13	42	27
osa-MIR169n	osa-miR169n	5p	Ⅰ	2	0	6
osa-MIR169o	osa-miR169o	5p	Ⅰ	2	0	6
osa-MIR169q	osa-miR169q	5p	Ⅰ	0	0	1
osa-MIR171a	osa-miR171a	3p	Ⅰ	1	2	1
osa-MIR171b	osa-miR171b	3p	Ⅰ	139	153	94
osa-MIR171c	osa-miR171c	3p	Ⅰ	138	153	94
osa-MIR171d	osa-miR171d	3p	Ⅰ	139	144	92
osa-MIR171e	osa-miR171e	3p	Ⅰ	137	144	92
osa-MIR171f	osa-miR171f	3p	Ⅰ	137	144	96
osa-MIR171g	osa-miR171g	3p	Ⅰ	0	1	0
osa-MIR171h	osa-miR171h	3p	Ⅰ	0	2	0
osa-MIR171i	osa-miR171i	3p	Ⅰ	182	282	95
osa-MIR172a	osa-miR172a	3p	Ⅰ	11716	10609	4805
osa-MIR172b	osa-miR172b	3p	Ⅰ	74	18	14
osa-MIR172c	osa-miR172c	3p	Ⅰ	2	2	3
osa-MIR172d	osa-miR172d	3p	Ⅰ	11717	10609	4805
osa-MIR1846a	osa-miR1846a-3p	3p	Ⅲ	1	14	1
osa-MIR1846a	osa-miR1846a-5p	5p	Ⅲ	57	56	162
osa-MIR1846b	osa-miR1846b-3p	3p	Ⅲ	0	15	2
osa-MIR1846b	osa-miR1846b-5p	5p	Ⅲ	57	56	162
osa-MIR1846c	osa-miR1846c-5p	5p	Ⅲ	53	55	153
osa-MIR1846d	osa-miR1846d-3p	3p	Ⅲ	15	36	35
osa-MIR1846d	osa-miR1846d-5p	5p	Ⅲ	22	30	10
osa-MIR1846e	osa-miR1846e	5p	Ⅲ	421	45	289
osa-MIR1847	osa-miR1847.1	5p	Ⅲ	6	13	11
osa-MIR1848	osa-miR1848	5p	Ⅲ	7	2	3
osa-MIR1849	osa-miR1849	3p	Ⅲ	36	66	34
osa-MIR1850	osa-miR1850.3	5p	Ⅲ	0	8	5
osa-MIR1850	osa-miR1850.1	5p	Ⅲ	684	401	749
osa-MIR1850	osa-miR1850.2	3p	Ⅲ	7	0	2
osa-MIR1851	osa-miR1851	3p	Ⅲ	7	1	2
osa-MIR1852	osa-miR1852	3p	Ⅲ	3	3	4
osa-MIR1853	osa-miR1853-5p	3p	Ⅲ	0	0	2
osa-MIR1853	osa-miR1853-3p	5p	Ⅲ	1	0	5
osa-MIR1854	osa-miR1854-5p	3p	Ⅲ	0	0	22
osa-MIR1854	osa-miR1854-3p	5p	Ⅲ	1	0	1
osa-MIR1856	osa-miR1856	5p	Ⅲ	11	0	0
osa-MIR1857	osa-miR1857-3p	3p	Ⅲ	1	37	7
osa-MIR1857	osa-miR1857-5p	5p	Ⅲ	39	69	25
osa-MIR1858a	osa-miR1858a	5p	Ⅲ	0	0	1
osa-MIR1858b	osa-miR1858b	5p	Ⅲ	0	0	2
osa-MIR1859	osa-miR1859	3p	Ⅲ	3	92	41
osa-MIR1860	osa-miR1860-3p	3p	Ⅲ	85	68	40
osa-MIR1860	osa-miR1860-5p	5p	Ⅲ	11	21	3
osa-MIR1861a	osa-miR1861a	5p	Ⅲ	0	51	16
osa-MIR1861b	osa-miR1861b	5p	Ⅲ	357	7	2
osa-MIR1861c	osa-miR1861c	5p	Ⅲ	26	0	0
osa-MIR1861d	osa-miR1861d	5p	Ⅲ	154	4	3
osa-MIR1861e	osa-miR1861e	5p	Ⅲ	711	350	19
osa-MIR1861f	osa-miR1861f	5p	Ⅲ	357	7	2
osa-MIR1861g	osa-miR1861g	5p	Ⅲ	708	349	16
osa-MIR1861h	osa-miR1861h	5p	Ⅲ	719	17	73
osa-MIR1861i	osa-miR1861i	5p	Ⅲ	357	7	2
osa-MIR1861j	osa-miR1861j	5p	Ⅲ	719	17	73
osa-MIR1861k	osa-miR1861k	5p	Ⅲ	711	350	19
osa-MIR1861l	osa-miR1861l	5p	Ⅲ	357	7	2
osa-MIR1861m	osa-miR1861m	5p	Ⅲ	711	350	19
osa-MIR1861n	osa-miR1861n	5p	Ⅲ	1	0	0
osa-MIR1862a	osa-miR1862a	3p	Ⅲ	4910	790	2882
osa-MIR1862b	osa-miR1862b	3p	Ⅲ	4892	781	2872
osa-MIR1862c	osa-miR1862c	3p	Ⅲ	4912	792	2882
osa-MIR1862d	osa-miR1862d	3p	Ⅲ	1339	1373	1171
osa-MIR1862e	osa-miR1862e	3p	Ⅲ	2896	3941	4048
osa-MIR1862f	osa-miR1862f	3p	Ⅲ	8	0	3
osa-MIR1862g	osa-miR1862g	3p	Ⅲ	8	0	3
osa-MIR1863	osa-miR1863	3p	Ⅲ	462	179	249
osa-MIR1863b	osa-miR1863b	3p	Ⅲ	1	0	1
osa-MIR1863b	osa-miR1863b.2	3p	Ⅲ	122	360	147
osa-MIR1863c	osa-miR1863c	3p	Ⅲ	178	438	191
osa-MIR1864	osa-miR1864	3p	Ⅲ	48	138	175
osa-MIR1865	osa-miR1865-3p	3p	Ⅲ	1	0	3
osa-MIR1865	osa-miR1865-5p	5p	Ⅲ	13	15	14
osa-MIR1866	osa-miR1866-3p	3p	Ⅲ	0	0	16
osa-MIR1866	osa-miR1866-5p	5p	Ⅲ	0	1	5
osa-MIR1867	osa-miR1867	3p	Ⅲ	468	464	748
osa-MIR1868	osa-miR1868	5p	Ⅲ	137	226	274
osa-MIR1869	osa-miR1869	5p	Ⅲ	4	3	7
osa-MIR1870	osa-miR1870	5p	Ⅲ	1400	1840	3328
osa-MIR1870	osa-miR1870-3p	3p	Ⅲ	16	3	16
osa-MIR1871	osa-miR1871	3p	Ⅲ	99	259	174
osa-MIR1872	osa-miR1872	3p	Ⅲ	15	38	21
osa-MIR1873	osa-miR1873	5p	Ⅲ	28	162	115
osa-MIR1874	osa-miR1874-3p	3p	Ⅲ	2	0	58
osa-MIR1874	osa-miR1874-5p	5p	Ⅲ	1	0	1
osa-MIR1875	osa-miR1875	3p	Ⅲ	158	250	129
osa-MIR1876	osa-miR1876	3p	Ⅲ	7	18	13
osa-MIR1877	osa-miR1877	3p	Ⅲ	0	0	1
osa-MIR1878	osa-miR1878	5p	Ⅱ	6	18	6
osa-MIR1879	osa-miR1879	3p	Ⅲ	59	129	111
osa-MIR1880	osa-miR1880	5p	Ⅲ	1	13	4
osa-MIR1881	osa-miR1881	5p	Ⅲ	24	0	8
osa-MIR1883a	osa-miR1883a	5p	Ⅲ	105	1	25
osa-MIR1883b	osa-miR1883b	5p	Ⅲ	100	1	17
osa-MIR1884a	osa-miR1884a	5p	Ⅲ	0	70	24
osa-MIR1884b	osa-miR1884b-3p	3p	Ⅲ	360	689	529
osa-MIR1884b	osa-miR1884b-5p	5p	Ⅲ	43	59	64
osa-MIR2055	osa-miR2055	3p	Ⅲ	218	1477	489
osa-MIR2090	osa-miR2090	5p	Ⅲ	2	0	0
osa-MIR2091	osa-miR2091-3p	3p	Ⅲ	0	0	5
osa-MIR2091	osa-miR2091-5p	5p	Ⅲ	0	0	5
osa-MIR2092	osa-miR2092-5p	5p	Ⅲ	0	1	1
osa-MIR2093	osa-miR2093-3p	3p	Ⅲ	0	0	1
osa-MIR2093	osa-miR2093-5p	5p	Ⅲ	0	0	4
osa-MIR2095	osa-miR2095-5p	5p	Ⅲ	0	0	6
osa-MIR2096	osa-miR2096-3p	3p	Ⅲ	3	3	8
osa-MIR2096	osa-miR2096-5p	5p	Ⅲ	6	0	3
osa-MIR2098	osa-miR2098-3p	3p	Ⅲ	0	0	1
osa-MIR2099	osa-miR2099-3p	3p	Ⅲ	0	0	2
osa-MIR2100	osa-miR2100-3p	3p	Ⅲ	1	0	0
osa-MIR2101	osa-miR2101-3p	3p	Ⅲ	0	0	7
osa-MIR2101	osa-miR2101-5p	5p	Ⅲ	0	0	1
osa-MIR2102	osa-miR2102-5p	5p	Ⅲ	0	0	2
osa-MIR2103	osa-miR2103	5p	Ⅲ	7	0	0
osa-MIR2106	osa-miR2106	3p	Ⅲ	1	5	1
osa-MIR2118b	osa-miR2118b	3p	Ⅰ	2	1	0
osa-MIR2118n	osa-miR2118n	3p	Ⅰ	2	1	0
osa-MIR2118o	osa-miR2118o	3p	Ⅰ	0	1	0
osa-MIR2120	osa-miR2120	3p	Ⅲ	0	4	4
osa-MIR2121a	osa-miR2121a	3p	Ⅲ	76	55	97
osa-MIR2121b	osa-miR2121b	3p	Ⅲ	75	55	99
osa-MIR2123a	osa-miR2123a	3p	Ⅲ	67	98	35
osa-MIR2123b	osa-miR2123b	3p	Ⅲ	38	60	25
osa-MIR2123c	osa-miR2123c	3p	Ⅲ	72	97	33
osa-MIR2124a	osa-miR2124a	3p	Ⅲ	4	8	3
osa-MIR2124b	osa-miR2124b	3p	Ⅲ	4	8	3
osa-MIR2124c	osa-miR2124c	3p	Ⅲ	4	8	3
osa-MIR2124d	osa-miR2124d	3p	Ⅲ	4	8	3
osa-MIR2124e	osa-miR2124e	3p	Ⅲ	4	8	3
osa-MIR2124f	osa-miR2124f	3p	Ⅲ	4	8	3
osa-MIR2124g	osa-miR2124g	3p	Ⅲ	4	8	3
osa-MIR2124h	osa-miR2124h	3p	Ⅲ	4	8	3
osa-MIR2124i	osa-miR2124i	3p	Ⅲ	4	8	3
osa-MIR2125	osa-miR2125	5p	Ⅲ	7	12	2
osa-MIR2275c	osa-miR2275c	5p	Ⅱ	0	0	3
osa-MIR2275d	osa-miR2275d	3p	Ⅱ	0	10	15
osa-MIR2862	osa-miR2862	5p	Ⅲ	49	166	98
osa-MIR2863a	osa-miR2863a	5p	Ⅲ	1	1	0
osa-MIR2863b	osa-miR2863b	3p	Ⅲ	19	125	17
osa-MIR2863c	osa-miR2863c	3p	Ⅲ	98	132	185
osa-MIR2864	osa-miR2864.1	5p	Ⅲ	11	17	8
osa-MIR2864	osa-miR2864.2	5p	Ⅲ	36	113	44
osa-MIR2867	osa-miR2867-3p	3p	Ⅲ	279	258	168
osa-MIR2867	osa-miR2867-5p	5p	Ⅲ	2	0	0
osa-MIR2869	osa-miR2869	3p	Ⅲ	0	1	0
osa-MIR2870	osa-miR2870	3p	Ⅲ	17	29	11
osa-MIR2871a	osa-miR2871a-3p	3p	Ⅲ	18	68	18
osa-MIR2871a	osa-miR2871a-5p	5p	Ⅲ	174	576	394
osa-MIR2871b	osa-miR2871b	3p	Ⅲ	18	66	12
osa-MIR2873	osa-miR2873	3p	Ⅲ	1368	1254	1060
osa-MIR2873b	osa-miR2873b	3p	Ⅲ	331	402	128
osa-MIR2874	osa-miR2874	3p	Ⅲ	3	2	0
osa-MIR2875	osa-miR2875	3p	Ⅲ	0	0	1
osa-MIR2876	osa-miR2876-3p	3p	Ⅲ	7	28	18
osa-MIR2876	osa-miR2876-5p	5p	Ⅲ	29	49	45
osa-MIR2877	osa-miR2877	3p	Ⅲ	3	2	3
osa-MIR2878	osa-miR2878-3p	3p	Ⅲ	53	45	37
osa-MIR2878	osa-miR2878-5p	5p	Ⅲ	89	170	196
osa-MIR2879	osa-miR2879	3p	Ⅲ	1	0	0
osa-MIR2880	osa-miR2880	5p	Ⅲ	20	0	17
osa-MIR2905	osa-miR2905	3p	Ⅲ	7	1	0
osa-MIR319a	osa-miR319a-3p	3p	Ⅰ	0	1	105
osa-MIR319a	osa-miR319a-5p	3p	Ⅰ	0	0	1
osa-MIR319a	osa-miR319a-3p.2	5p	Ⅰ	4	13	86
osa-MIR319b	osa-miR319b	3p	Ⅰ	4	14	112
osa-MIR390	osa-miR390	5p	Ⅰ	502	621	191
osa-MIR393	osa-miR393	5p	Ⅰ	135	100	84
osa-MIR393b	osa-miR393b	5p	Ⅰ	340	267	282
osa-MIR393b	osa-miR393b-3p	3p	Ⅰ	38	168	21
osa-MIR394	osa-miR394	5p	Ⅰ	22	4	19
osa-MIR395a	osa-miR395a	3p	Ⅰ	0	1	1
osa-MIR395b	osa-miR395b	3p	Ⅰ	16	12	13
osa-MIR395c	osa-miR395c	3p	Ⅰ	0	1	0
osa-MIR395d	osa-miR395d	3p	Ⅰ	14	12	12
osa-MIR395e	osa-miR395e	3p	Ⅰ	14	12	11
osa-MIR395g	osa-miR395g	3p	Ⅰ	14	12	12
osa-MIR395h	osa-miR395h	3p	Ⅰ	14	12	11
osa-MIR395i	osa-miR395i	3p	Ⅰ	14	12	12
osa-MIR395j	osa-miR395j	3p	Ⅰ	14	12	11
osa-MIR395k	osa-miR395k	3p	Ⅰ	14	12	12
osa-MIR395l	osa-miR395l	3p	Ⅰ	14	12	11
osa-MIR395m	osa-miR395m	3p	Ⅰ	14	12	11
osa-MIR395n	osa-miR395n	3p	Ⅰ	14	12	11
osa-MIR395p	osa-miR395p	3p	Ⅰ	14	12	11
osa-MIR395q	osa-miR395q	3p	Ⅰ	14	12	12
osa-MIR395r	osa-miR395r	3p	Ⅰ	14	12	12
osa-MIR395s	osa-miR395s	3p	Ⅰ	14	12	12
osa-MIR395v	osa-miR395v	3p	Ⅰ	1	0	0
osa-MIR395y	osa-miR395y	3p	Ⅰ	14	13	12
osa-MIR396a	osa-miR396a	5p	Ⅰ	1431	50	377
osa-MIR396b	osa-miR396b	5p	Ⅰ	1431	50	377
osa-MIR396c	osa-miR396c	5p	Ⅰ	1695	308	431
osa-MIR396d	osa-miR396d	5p	Ⅰ	12420	10611	6007
osa-MIR396e	osa-miR396e	5p	Ⅰ	12420	10611	6007
osa-MIR396e	osa-miR396e-3p	3p	Ⅰ	18	8	7
osa-MIR396f	osa-miR396f	5p	Ⅰ	12426	10618	6008
osa-MIR396f	osa-miR396f-3p	3p	Ⅰ	45	4	16
osa-MIR396g	osa-miR396g	3p	Ⅰ	2794	135	1082
osa-MIR396h	osa-miR396h	3p	Ⅰ	2794	135	1082
osa-MIR396i	osa-miR396i	3p	Ⅰ	2793	135	1082
osa-MIR3979	osa-miR3979-3p	3p	Ⅲ	0	0	1
osa-MIR3979	osa-miR3979-5p	5p	Ⅲ	0	34	0
osa-MIR397a	osa-miR397a	5p	Ⅰ	49621	1525	8821
osa-MIR397b	osa-miR397b	5p	Ⅰ	109751	3999	20144
osa-MIR3980a	osa-miR3980a-3p	3p	Ⅲ	11	0	0
osa-MIR3980a	osa-miR3980a-5p	5p	Ⅲ	133	0	0
osa-MIR3980b	osa-miR3980b-3p	3p	Ⅲ	11	0	0
osa-MIR3980b	osa-miR3980b-5p	5p	Ⅲ	133	0	0
osa-MIR3981	osa-miR3981-5p	3p	Ⅲ	0	0	1
osa-MIR3981	osa-miR3981-3p	5p	Ⅲ	15	15	20
osa-MIR3982	osa-miR3982-3p	3p	Ⅲ	4	3	12
osa-MIR3982	osa-miR3982-5p	5p	Ⅲ	17	7	17
osa-MIR398b	osa-miR398b	3p	Ⅰ	171	2	26
osa-MIR399a	osa-miR399a	3p	Ⅰ	6	0	5
osa-MIR399b	osa-miR399b	3p	Ⅰ	6	0	5
osa-MIR399c	osa-miR399c	3p	Ⅰ	6	0	5
osa-MIR399d	osa-miR399d	3p	Ⅰ	49	11	43
osa-MIR399i	osa-miR399i	3p	Ⅰ	1	0	0
osa-MIR399j	osa-miR399j	3p	Ⅰ	27	4	24
osa-MIR408	osa-miR408	3p	Ⅰ	5036	5	162
osa-MIR419	osa-miR419	5p	Ⅳ	0	0	1
osa-MIR435	osa-miR435	3p	Ⅲ	74	25	60
osa-MIR437	osa-miR437	3p	Ⅱ	3	0	4
osa-MIR439a	osa-miR439a	3p	Ⅲ	515	38	9
osa-MIR439b	osa-miR439b	3p	Ⅲ	10	0	3
osa-MIR439c	osa-miR439c	3p	Ⅲ	515	38	9
osa-MIR439d	osa-miR439d	3p	Ⅲ	242	37	7
osa-MIR439e	osa-miR439e	3p	Ⅲ	515	38	9
osa-MIR439f	osa-miR439f	3p	Ⅲ	515	38	9
osa-MIR439g	osa-miR439g	3p	Ⅲ	248	37	8
osa-MIR439h	osa-miR439h	3p	Ⅲ	515	38	9
osa-MIR439i	osa-miR439i	3p	Ⅲ	538	42	11
osa-MIR439j	osa-miR439j	3p	Ⅲ	0	0	1
osa-MIR440	osa-miR440	3p	Ⅲ	55	3	28
osa-MIR441a	osa-miR441a	3p	Ⅲ	12	38	19
osa-MIR441b	osa-miR441b	3p	Ⅲ	2	15	6
osa-MIR441c	osa-miR441c	3p	Ⅲ	12	36	18
osa-MIR442	osa-miR442	5p	Ⅲ	21	36	27
osa-MIR443	osa-miR443	5p	Ⅲ	1	0	1
osa-MIR444a	osa-miR444a.1	3p	Ⅱ	1144	1718	1156
osa-MIR444a	osa-miR444a.2	3p	Ⅱ	1157	1757	1179
osa-MIR444a	osa-miR444a-5p	5p	Ⅱ	523	1240	1325
osa-MIR444b	osa-miR444b.1	3p	Ⅱ	387	1180	520
osa-MIR444b	osa-miR444b.2	3p	Ⅱ	5060	13587	4962
osa-MIR444c	osa-miR444c.1	3p	Ⅱ	387	1180	520
osa-MIR444c	osa-miR444c.2	3p	Ⅱ	5124	13800	5023
osa-MIR444d	osa-miR444d.1	3p	Ⅱ	1142	1713	1153
osa-MIR444d	osa-miR444d.2	3p	Ⅱ	1142	1713	1151
osa-MIR444d	osa-miR444d.3	3p	Ⅱ	25	32	22
osa-MIR444e	osa-miR444e	3p	Ⅱ	1125	1756	1160
osa-MIR444f	osa-miR444f	3p	Ⅱ	153	110	53
osa-MIR446	osa-miR446	3p	Ⅲ	12	16	10
osa-MIR5072	osa-miR5072	5p	Ⅱ	15	7	12
osa-MIR5073	osa-miR5073	5p	Ⅱ	13	4	20
osa-MIR5074	osa-miR5074	5p	Ⅱ	6	1	1
osa-MIR5076	osa-miR5076	3p	Ⅱ	51	39	69
osa-MIR5077	osa-miR5077	5p	Ⅱ	9	0	2
osa-MIR5078	osa-miR5078	3p	Ⅱ	7	6	5
osa-MIR5079	osa-miR5079	5p	Ⅱ	14	7	8
osa-MIR5082	osa-miR5082	3p	Ⅱ	3	2	11
osa-MIR5083	osa-miR5083	3p	Ⅱ	23	73	24
osa-MIR5143	osa-miR5143	3p	Ⅲ	7	7	56
osa-MIR5144	osa-miR5144-3p	3p	Ⅲ	23	80	28
osa-MIR5144	osa-miR5144-5p	5p	Ⅲ	4563	16764	5552
osa-MIR5145	osa-miR5145	5p	Ⅲ	97	33	22
osa-MIR5146	osa-miR5146	3p	Ⅲ	11	11	8
osa-MIR5147	osa-miR5147	3p	Ⅲ	7	13	13
osa-MIR5148a	osa-miR5148a	3p	Ⅲ	35	40	36
osa-MIR5148b	osa-miR5148b	3p	Ⅲ	40	42	40
osa-MIR5148c	osa-miR5148c	3p	Ⅲ	40	42	40
osa-MIR5149	osa-miR5149	3p	Ⅲ	7	5	13
osa-MIR5150	osa-miR5150-3p	3p	Ⅲ	59	54	59
osa-MIR5150	osa-miR5150-5p	5p	Ⅲ	1222	704	1064
osa-MIR5151	osa-miR5151	5p	Ⅲ	166	414	149
osa-MIR5152	osa-miR5152-3p	3p	Ⅲ	4	39	10
osa-MIR5152	osa-miR5152-5p	5p	Ⅲ	2	2	4
osa-MIR5153	osa-miR5153	3p	Ⅲ	60	153	109
osa-MIR5154	osa-miR5154	3p	Ⅲ	7	10	3
osa-MIR5156	osa-miR5156	5p	Ⅲ	15	41	30
osa-MIR5157a	osa-miR5157a-3p	3p	Ⅲ	0	3	0
osa-MIR5157b	osa-miR5157b-3p	3p	Ⅲ	0	3	0
osa-MIR5158	osa-miR5158	3p	Ⅲ	9	17	7
osa-MIR5160	osa-miR5160	3p	Ⅲ	39	0	0
osa-MIR5161	osa-miR5161	3p	Ⅲ	50	60	23
osa-MIR5162	osa-miR5162	5p	Ⅲ	0	1	0
osa-MIR528	osa-miR528	5p	Ⅱ	895765	2122	54883
osa-MIR529b	osa-miR529b	5p	Ⅰ	41	459	30
osa-MIR530	osa-miR530-3p	3p	Ⅰ	34	403	528
osa-MIR530	osa-miR530-5p	5p	Ⅰ	49	767	691
osa-MIR531	osa-miR531	5p	Ⅲ	59	12	80
osa-MIR531b	osa-miR531b	5p	Ⅲ	59	12	80
osa-MIR5337	osa-miR5337	5p	Ⅲ	14	2	15
osa-MIR5338	osa-miR5338	5p	Ⅲ	0	0	50
osa-MIR5339	osa-miR5339	5p	Ⅲ	16	6	21
osa-MIR5340	osa-miR5340	3p	Ⅲ	0	2	2
osa-MIR535	osa-miR535	5p	Ⅰ	34551	249310	85716
osa-MIR5485	osa-miR5485	5p	Ⅲ	4	1	272
osa-MIR5486	osa-miR5486	5p	Ⅲ	0	0	11
osa-MIR5487	osa-miR5487	5p	Ⅲ	0	0	43
osa-MIR5488	osa-miR5488	5p	Ⅲ	0	0	18
osa-MIR5490	osa-miR5490	3p	Ⅲ	1	0	33
osa-MIR5491	osa-miR5491	3p	Ⅲ	0	0	4
osa-MIR5493	osa-miR5493	3p	Ⅲ	15	8	32
osa-MIR5495	osa-miR5495	5p	Ⅲ	0	0	3
osa-MIR5497	osa-miR5497	5p	Ⅲ	0	0	69
osa-MIR5498	osa-miR5498	5p	Ⅲ	11	17	6
osa-MIR5499	osa-miR5499	3p	Ⅲ	0	2	4
osa-MIR5500	osa-miR5500	3p	Ⅲ	0	1	0
osa-MIR5501	osa-miR5501	3p	Ⅲ	123	98	29
osa-MIR5502	osa-miR5502	3p	Ⅲ	17	2	2
osa-MIR5503	osa-miR5503	3p	Ⅲ	2	2	5
osa-MIR5504	osa-miR5504	3p	Ⅲ	36	76	26
osa-MIR5505	osa-miR5505	3p	Ⅲ	2	1	5
osa-MIR5506	osa-miR5506	5p	Ⅲ	0	0	4
osa-MIR5507	osa-miR5507	3p	Ⅲ	0	0	1
osa-MIR5508	osa-miR5508	5p	Ⅲ	170	889	235
osa-MIR5509	osa-miR5509	5p	Ⅲ	0	0	19
osa-MIR5510	osa-miR5510	5p	Ⅲ	0	16	19
osa-MIR5512	osa-miR5512	3p	Ⅲ	182	150	113
osa-MIR5513	osa-miR5513	3p	Ⅲ	0	52	25
osa-MIR5517	osa-miR5517	5p	Ⅲ	0	0	2
osa-MIR5519	osa-miR5519	5p	Ⅲ	0	0	9
osa-MIR5521	osa-miR5521	5p	Ⅲ	0	0	1
osa-MIR5522	osa-miR5522	5p	Ⅲ	2	3	23
osa-MIR5523	osa-miR5523	3p	Ⅲ	2	3	2
osa-MIR5524	osa-miR5524	3p	Ⅲ	1	0	0
osa-MIR5525	osa-miR5525	5p	Ⅲ	13	0	10
osa-MIR5526	osa-miR5526	3p	Ⅲ	8	2	7
osa-MIR5528	osa-miR5528	3p	Ⅲ	0	0	1
osa-MIR5532	osa-miR5532	3p	Ⅲ	0	3	1
osa-MIR5534a	osa-miR5534a	5p	Ⅲ	3	0	5
osa-MIR5534b	osa-miR5534b	5p	Ⅲ	2	1	0
osa-MIR5536	osa-miR5536	3p	Ⅲ	34	33	25
osa-MIR5537	osa-miR5537	3p	Ⅲ	6	5	7
osa-MIR5538	osa-miR5538	5p	Ⅲ	1	1	5
osa-MIR5539	osa-miR5539	5p	Ⅲ	5	4	2
osa-MIR5540	osa-miR5540	3p	Ⅲ	193	100	39
osa-MIR5541	osa-miR5541	5p	Ⅲ	4	0	0
osa-MIR5542	osa-miR5542	5p	Ⅲ	0	0	1
osa-MIR5543	osa-miR5543	5p	Ⅲ	0	0	1
osa-MIR5544	osa-miR5544	3p	Ⅲ	0	1	2
osa-MIR806a	osa-miR806a	3p	Ⅲ	198	283	108
osa-MIR806b	osa-miR806b	3p	Ⅲ	80	100	30
osa-MIR806c	osa-miR806c	3p	Ⅲ	204	292	110
osa-MIR806d	osa-miR806d	3p	Ⅲ	204	292	110
osa-MIR806e	osa-miR806e	3p	Ⅲ	199	281	105
osa-MIR806f	osa-miR806f	3p	Ⅲ	194	279	104
osa-MIR806g	osa-miR806g	3p	Ⅲ	204	292	110
osa-MIR806h	osa-miR806h	3p	Ⅲ	204	292	110
osa-MIR808	osa-miR808	3p	Ⅲ	194	64	29
osa-MIR809a	osa-miR809a	3p	Ⅲ	7	10	7
osa-MIR809b	osa-miR809b	3p	Ⅲ	7	10	7
osa-MIR809c	osa-miR809c	3p	Ⅲ	6	3	6
osa-MIR809d	osa-miR809d	3p	Ⅲ	7	10	7
osa-MIR809e	osa-miR809e	3p	Ⅲ	1	7	1
osa-MIR809f	osa-miR809f	3p	Ⅲ	1	7	1
osa-MIR809g	osa-miR809g	3p	Ⅲ	7	10	7
osa-MIR809h	osa-miR809h	3p	Ⅲ	1	7	1
osa-MIR810a	osa-miR810a	5p	Ⅲ	0	1	1
osa-MIR810b	osa-miR810b.1	3p	Ⅲ	175	28	45
osa-MIR810b	osa-miR810b.2	3p	Ⅲ	1	0	2
osa-MIR811a	osa-miR811a	5p	Ⅲ	54	48	70
osa-MIR811b	osa-miR811b	5p	Ⅲ	54	48	70
osa-MIR811c	osa-miR811c	5p	Ⅲ	5	8	5
osa-MIR811d	osa-miR811d.1	3p	Ⅲ	9	5	2
osa-MIR811d	osa-miR811d.2	3p	Ⅲ	293	411	107
osa-MIR812a	osa-miR812a	3p	Ⅲ	43	79	49
osa-MIR812b	osa-miR812b	3p	Ⅲ	41	34	45
osa-MIR812c	osa-miR812c	3p	Ⅲ	81	55	55
osa-MIR812d	osa-miR812d	3p	Ⅲ	18	14	24
osa-MIR812e	osa-miR812e	3p	Ⅲ	85	62	62
osa-MIR812f	osa-miR812f	3p	Ⅲ	588	541	693
osa-MIR812g	osa-miR812g	3p	Ⅲ	3513	1012	2346
osa-MIR812h	osa-miR812h	3p	Ⅲ	3934	1319	2573
osa-MIR812i	osa-miR812i	3p	Ⅲ	3934	1317	2574
osa-MIR812j	osa-miR812j	3p	Ⅲ	4465	1820	3227
osa-MIR812k	osa-miR812k	3p	Ⅲ	6887	5912	3055
osa-MIR812l	osa-miR812l	3p	Ⅲ	6881	5907	3052
osa-MIR812m	osa-miR812m	3p	Ⅲ	6884	5909	3053
osa-MIR812n	osa-miR812n-3p	3p	Ⅲ	225	132	273
osa-MIR812n	osa-miR812n-5p	5p	Ⅲ	6	17	6
osa-MIR812o	osa-miR812o-3p	3p	Ⅲ	21	34	35
osa-MIR812o	osa-miR812o-5p	5p	Ⅲ	3	2	3
osa-MIR813	osa-miR813	3p	Ⅲ	7	3	2
osa-MIR814a	osa-miR814a	5p	Ⅲ	4	5	1
osa-MIR814b	osa-miR814b	5p	Ⅲ	4	5	1
osa-MIR814c	osa-miR814c	5p	Ⅲ	2	5	1
osa-MIR815a	osa-miR815a	3p	Ⅲ	100	99	99
osa-MIR815b	osa-miR815b	3p	Ⅲ	414	196	252
osa-MIR815c	osa-miR815c	3p	Ⅲ	219	150	158
osa-MIR818a	osa-miR818a	3p	Ⅲ	19	2	9
osa-MIR818b	osa-miR818b	3p	Ⅲ	41	12	17
osa-MIR818c	osa-miR818c	3p	Ⅲ	19	3	7
osa-MIR818d	osa-miR818d	3p	Ⅲ	181	57	179
osa-MIR818e	osa-miR818e	3p	Ⅲ	41	13	16
osa-MIR819a	osa-miR819a-3p	3p	Ⅲ	2946	3596	2502
osa-MIR819a	osa-miR819a-5p	5p	Ⅲ	57	81	82
osa-MIR819b	osa-miR819b	5p	Ⅲ	39	60	64
osa-MIR819c	osa-miR819c-3p	3p	Ⅲ	2058	2675	1871
osa-MIR819c	osa-miR819c-5p	5p	Ⅲ	57	81	82
osa-MIR819d	osa-miR819d-3p	3p	Ⅲ	2946	3596	2502
osa-MIR819d	osa-miR819d-5p	5p	Ⅲ	57	81	82
osa-MIR819e	osa-miR819e-3p	3p	Ⅲ	2256	2957	2023
osa-MIR819e	osa-miR819e-5p	5p	Ⅲ	57	81	82
osa-MIR819f	osa-miR819f	5p	Ⅲ	57	81	82
osa-MIR819g	osa-miR819g	5p	Ⅲ	56	81	83
osa-MIR819h	osa-miR819h-3p	3p	Ⅲ	204	472	298
osa-MIR819h	osa-miR819h-5p	5p	Ⅲ	57	81	82
osa-MIR819i	osa-miR819i	5p	Ⅲ	53	74	78
osa-MIR819j	osa-miR819j-3p	3p	Ⅲ	2089	2718	1898
osa-MIR819j	osa-miR819j-5p	5p	Ⅲ	56	79	81
osa-MIR819k	osa-miR819k-3p	3p	Ⅲ	426	707	388
osa-MIR819k	osa-miR819k-5p	5p	Ⅲ	57	81	82
osa-MIR820a	osa-miR820a	5p	Ⅲ	825	6258	5839
osa-MIR820b	osa-miR820b	5p	Ⅲ	827	6258	5841
osa-MIR820c	osa-miR820c	5p	Ⅲ	825	6258	5839
osa-MIR827a	osa-miR827a	3p	Ⅰ	270	138	991
osa-MIR827b	osa-miR827b	3p	Ⅰ	272	140	1041
aKnown rice miRNAs detected in our libraries. 3p indicated the corresponding miRNAs* that the sequences were located in 3p arm of precursors.
bThe location of the detected sequences in miRNA precursors.
cKnown Rice miRNAs can be grouped into 4 categories based on their conservation in other plant species. I is conserved in at least one nonmonocotyledonous plant, II is conserved in at least one monocotyledonous plant, III is rice specific, and IV appears to be nonauthentic.
dTotal number of miRNA reads includes the number of annotated sequences and their ± 2 nt variants.
