# Supplementary material for: Identification and Functional Analysis of Flowering Related microRNAs in Common Wild Rice (Oryza rufipogon Griff.)
Source: PLoS One. 2013 Dec 30;8(12):e82844. doi: 10.1371/journal.pone.0082844 (PMC3875430; doi:10.1371/journal.pone.0082844)
Supplement: Table S3 — Newly identified miRNAs in the common wild rice from our HTS datasets. (XLSX) [file pone.0082844.s006.xlsx]

## Sheet: Supplementary Table S3
Supplementary Table S3. Newly identified miRNAs in the common wild rice from our HTS datasets
miRNA ID	Length(bp) of pre-miRNA	MFE(kcal/mol)a	Locationb	NO. of Locic	Mature sequence(5`-3`)	Length(nt) of miRNA	miRNA*d	Total number of readse
								CWR-V1	CWR-V2	CWR-F2
oru-miR1	310	-73.95	exon(+)	3	GGGAGUAUUAUGAAAGGAGGUUA	23	N	211	0	0
oru-miR10	227	-220.4	exon(-)	3	CCGCGGAAUGGAAGAGCGGCA	21	N	121	0	116
oru-miR100	241	-63.21	intron(-)	1	AUACUGUAACUUAUAUGUAAUUA	23	N	7	0	0
oru-miR101	91	-34.21	intergenic(-)	1	UGCGGCAUGUCGAGGGCCUGA	21	N	29	0	0
oru-miR102	85	-20.1	intergenic(-)	1	CCGCUUGACAGACUGGAAGGCU	22	N	13	0	0
oru-miR103	340	-93.5	3`UTR(+)	1	AUAUGAGAUUGAGGUAGCUGGUU	23	N	0	0	7
oru-miR104	91	-31.7	exon(+)	4	AAUCAGGAUAAUUAAUCACUA	21	N	0	0	6
oru-miR105	144	-43.5	intergenic(+)	2	UUUGCAAUUUGGGCUAGUGGC	21	Y	0	99	12
oru-miR106	81	-26.5	exon-intron-exon(-)	1	UCUGGCUGAUGAUCUUGGUGU	21	N	0	0	6
oru-miR107	108	-33.6	intergenic(-)	1	UCUGUGGCACUUGCACAAGGA	21	N	0	0	69
oru-miR108	74	-29.3	intergenic(-)	1	GAGGGUACUCUAGAAGUGGCUU	22	N	0	0	68
oru-miR109	155	-34.3	intron(-)	3	AUAGCAUGUUACGGAGAGAUUUU	23	N	0	0	5
oru-miR11	110	-32.5	exon(-)	1	UUUGGGUGGAUAGGACAUGGCGG	23	N	8	0	0
oru-miR110	105	-69.3	exon(+)	2	ACAUGCUAGCCGUCUGGGAUA	21	N	0	0	5
oru-miR111	93	-26.3	intergenic(+)	1	CGAGGACGAGAUACAGUGCAG	21	N	0	0	22
oru-miR112	252	-56.2	intergenic(+)	1	UGUGAUUGUGAGACGUUGUAC	21	N	0	0	6
oru-miR113	199	-63.19	intron(-)	1	AUAUUUGAGAUGUGUUUGCUU	21	N	0	9	8
oru-miR114	86	-20.6	intron(-)	1	AUGGGAAACAGAUUUGAUGAU	21	N	0	0	5
oru-miR115	238	-66.4	intergenic(-)	1	CUACGGAGAUGACAUUGACUA	21	N	0	0	6
oru-miR116	338	-106	intergenic(+)	1	UGCUCCGGAUAUUAUGGCAUG	21	N	0	18	39
oru-miR117	285	-131.1	intergenic(+)	1	AUAAGUUUUGGAAGGGUUUAU	21	N	0	0	24
oru-miR118	183	-38.4	intergenic(+)	1	UAAGUUAGAGAUUUGUGAUGGUU	23	N	0	0	19
oru-miR119	141	-33.1	exon(+)	1	CAGCUAGCAGAACUAUCGCGU	21	N	0	0	9
oru-miR12	106	-43.1	intron(+)	1	UUGAACUAGAGUGAGACAACC	21	N	7	0	0
oru-miR120	196	-52.3	intergenic(+)	1	CCACUUCAUGCAGAUCUCGUC	21	N	0	0	6
oru-miR121	86	-23.7	exon(+)	1	UAUUCAAGAGCUCGUGCAGAC	21	N	0	0	7
oru-miR122	242	-60.07	intergenic(+)	1	AUUGCAUCUGAAUACUACUAC	21	N	0	0	5
oru-miR123	172	-62.69	exon-intron(-)	1	GCAGGACAGCGUGGUGGUAAA	21	Y	0	48	15
oru-miR124	223	-50.6	intergenic(-)	1	UCUGAGACAGCGUAGACAGUU	21	N	0	0	8
oru-miR125	206	-57.1	exon(-)	1	GAUAUAUGCGUCGUAGUAAAGU	22	N	0	0	9
oru-miR126	309	-77.1	intergenic(-)	1	ACUGACACUGUAGAUUGGCAU	21	N	0	0	7
oru-miR127	105	-64.7	intron-exon(-)	1	AAGGAGAGGGGGAAGAGAAAG	21	N	0	0	8
oru-miR128	68	-18.7	intergenic(+)	1	CCAAUUGGGUUCGAUCGUGUG	21	N	0	0	7
oru-miR129	143	-46.7	exon-intron(-)	1	UAAUUGCUCUAUUAGGAUAUC	21	N	0	16	5
oru-miR13	147	-33.3	intergenic(+)	1	CAGGGUUGGAAAUUUCGGUCAU	22	N	6	0	0
oru-miR130	103	-38	intergenic(-)	1	AGUAAGGUUGGUUUUUCUAG	20	N	0	0	8
oru-miR131	95	-32.6	intergenic(+)	1	GACGGCUCUCAGACGAACGGGUG	23	N	0	0	340
oru-miR132	73	-23.4	intergenic(+)	4	AGUAACAUCGUGGUGAAAUUG	21	N	0	0	7
oru-miR133	212	-149.1	intergenic(+)	1	ACAGAUAAAAAGGAUGGACCA	21	N	0	0	8
oru-miR134	123	-38.8	intergenic(+)	2	CUUCGUGAUCCGCGCGGCGAA	21	N	0	0	6
oru-miR135	131	-65.07	intergenic(+)	1	UAAAGGAAGAAGAGAGAGAGU	21	N	0	0	56
oru-miR136	151	-68.4	exon(+)	2	AUAUAUGUGGUAUUAUAUCUG	21	N	0	0	6
oru-miR137	258	-73.5	intron-exon-intron(+)	1	AACUAUUUUGGGACGAAGGAA	21	N	0	33	13
oru-miR138	278	-212.1	exon(+)	1	CAGACAGUGGGAUGUACGGUC	21	N	0	0	12
oru-miR139	144	-28.8	intergenic(+)	1	GAGGAGGAAGAAGAUGACGAU	21	N	0	0	86
oru-miR14	199	-84.36	intergenic(-)	1	UUGAGGUAGCAAGUUCGACUCC	22	N	13	0	0
oru-miR140	234	-53.6	intergenic(-)	1	UCUGAAGAUGAAGAUGAAGAUUA	23	N	0	5	11
oru-miR141	80	-19.9	intergenic(-)	1	UUCGGAACAGAGGGAAUAGGAG	22	N	0	0	6
oru-miR142	216	-70.6	intergenic(-)	1	CAAAGGUGACUUGUAGCGGCC	21	N	0	0	6
oru-miR143	213	-64.3	intergenic(-)	1	AGGGGCUGACCACAGUUAGAG	21	N	0	0	7
oru-miR144	218	-88.4	intron(+)	1	CGGAGUAGUAGAUCCCCGGCA	21	N	0	0	14
oru-miR145	282	-158.5	intron-exon-intron(+)	1	AGGACGAAGGCGACGGUGGCA	21	N	0	6	9
oru-miR146	71	-27.7	intergenic(+)	1	UCCGUGAGGACGGCGUCUCGC	21	N	0	0	10
oru-miR147	145	-54.25	exon-intron-exon(+)	1	UCAAUGUGUAGAUCGAAUUUA	21	Y	0	14	12
oru-miR148	281	-49.35	intron-exon-intron(+)	1	AAAUUUUGGAUACUCGUGGCAUG	23	N	0	10	11
oru-miR149	371	-86.2	intergenic(+)	1	ACUAUUCACGUGAUCUGCUCGGU	23	N	0	12	18
oru-miR15	212	-81.6	intergenic(-)	1	GUGAGCAGCGCGGACACUUGG	21	N	12	0	0
oru-miR150	100	-61.8	intergenic(+)	1	AAGCAUUUCUAGUUCAUAACA	21	Y	0	6	5
oru-miR151	113	-88.6	intergenic(-)	1	AAGGCACGAUGCAGUCGACUGU	22	N	0	0	10
oru-miR152	198	-41.1	intergenic(-)	1	AAUAAGUUGUAGAGCUAGCGGUG	23	N	0	0	13
oru-miR153	258	-108.6	intergenic(-)	1	AUGAUAUUGUGUUGAUGAAUUGA	23	N	0	0	6
oru-miR154	247	-84.5	exon-intron(+)	1	UACAUUUGGAACCAGAGGGAC	21	N	0	0	5
oru-miR155	71	-25.8	intergenic(+)	1	UACAUAUCCUGGGCAUCGUCG	21	N	0	0	6
oru-miR156	357	-96.8	intron(+)	1	UCUGGAUGUGGUACGUAGAGC	21	N	0	0	5
oru-miR157	123	-26.21	intergenic(+)	2	UCUGGAGUUUUGACGAAUUAA	21	N	0	0	10
oru-miR158	316	-99.5	intergenic(+)	1	UAGUUUUACUUUGGAUCACCC	21	N	0	0	6
oru-miR159	189	-47.9	intergenic(+)	1	UCUGUAAUUGUAUGGCUGAUC	21	N	0	0	5
oru-miR16	261	-56.3	exon(-)	1	AUCUAAUUUGGUAAGUCAAACU	22	N	5	0	0
oru-miR160	263	-59.6	intergenic(+)	1	UAGGAAAUUGUUAGACAGAUU	21	N	0	0	5
oru-miR161	210	-45.69	intron-exon-intron(+)	1	AAGCAUCAUUUUGAUUGGAUUC	22	N	0	0	13
oru-miR162	175	-71.5	intergenic(+)	1	AGAGGAAAGGAACACCUGAGA	21	N	0	0	10
oru-miR163	91	-22.7	intergenic(+)	1	CGGUCGGUCACGCUUAGCGGU	21	N	0	12	6
oru-miR164	129	-32.7	exon(+)	1	UUCACAGCAGAACGAGAGAAU	21	N	0	8	8
oru-miR165	366	-101.29	intergenic(-)	1	AUAUGAUAGAAUAUGGGUUUA	21	N	0	0	8
oru-miR166	95	-33	intergenic(-)	1	AAGUGUGUAAUGUUGAACGGA	21	N	0	0	6
oru-miR167	205	-47.7	intron(-)	1	UUGGAAGUAAACGAGGGCAUA	21	N	0	0	7
oru-miR168	142	-34	exon(-)	1	AAAGAAAUUAGAAUGAUGUGAUG	23	N	0	36	21
oru-miR169	147	-51.8	intergenic(-)	1	GGGCGUGUGGAAAGAAAGGGA	21	N	0	0	12
oru-miR17	328	-84.6	intergenic(-)	1	UUGACCGAGGUCUGACCGGCG	21	N	16	0	0
oru-miR170	100	-55.6	intron(+)	1	AAAUAAAUGUGACUAGAGGGA	21	N	0	7	8
oru-miR171	225	-58.4	intergenic(+)	1	CUGAAUAUCUUGAGCAUCCAG	21	N	0	0	12
oru-miR172	198	-46.8	intron(+)	1	UGCAUAUUUUAGUUUGAUCUG	21	N	0	0	6
oru-miR173	86	-26.7	intergenic(+)	1	GCUUUGUUGCGUCGAUUGGAGG	22	N	0	0	13
oru-miR174	339	-121.3	intergenic(+)	1	AUGGACUGAAGUAGACGUGGA	21	N	0	0	114
oru-miR175	149	-36.89	intron(+)	1	CGACCAUGUCGUGUAGAGGCU	21	N	0	0	9
oru-miR176	284	-81.4	intergenic(-)	1	UGCGGGGACUAGGGAGAAGAA	21	N	0	0	8
oru-miR177	234	-53.96	intergenic(-)	1	UGAAGAACUGAAGAUGUGAUC	21	N	0	0	26
oru-miR178	200	-84.7	exon-intron(-)	1	UGGGUUUGGGUGGUGGUGGUG	21	N	0	0	7
oru-miR179	249	-74.5	intergenic(-)	1	CUGGUCUGUAUCAACGUGCUU	21	N	0	0	23
oru-miR18	81	-21.2	exon-intron(-)	1	UGGCACUUGUAGUAUCAGGCCU	22	Y	8	0	0
oru-miR180	357	-234.9	exon(-)	1	GCGUGAAGAGCUCGCCGGCGG	21	N	0	0	407
oru-miR181	315	-132.74	intergenic(+)	1	UUGAAGACAGUAGUAGGCAGC	21	N	0	0	13
oru-miR182	236	-81.8	intergenic(+)	1	UCUGAAAACUAAAGAAGGGCA	21	N	0	13	7
oru-miR183	128	-36.1	intergenic(+)	1	UGUUCGUAGGGAUGUGCAGAC	21	N	0	0	21
oru-miR184	310	-68.2	intergenic(-)	1	AGCAUGUGGUUGUGGACAGACGG	23	N	0	0	8
oru-miR185	133	-81.3	intergenic(-)	1	UCAGCACGGAUACAUUAUUUU	21	N	0	0	9
oru-miR186	83	-40.3	intergenic(-)	1	UGAUCUUGUGGCAAGAACUGAG	22	N	0	7	13
oru-miR187	168	-60.3	intergenic(-)	1	AUCAUGUCGGCAUCCAUGGCG	21	N	0	0	19
oru-miR188	220	-62.3	intergenic(+)	2	UGUAAGGGUAAAUUGGACAAU	21	N	0	24	9
oru-miR189	223	-98.9	intergenic(+)	1	AGAGAUAGGUGUAGAUAUGAAAA	23	N	0	0	5
oru-miR19	86	-29.3	exon(-)	1	AUUCGUUGUAUUAAGAGAGGGUU	23	N	9	0	0
oru-miR190	217	-53.1	intergenic(+)	1	AGUAGAACAAGAGCAUAGCAG	21	N	0	0	15
oru-miR191	254	-60.7	intergenic(+)	1	CCAGAAGACGAGAAUGGGUAU	21	N	0	0	5
oru-miR192	374	-99.9	intergenic(+)	1	AGGGCAUGUACAAAGGUAGAGAC	23	N	0	0	17
oru-miR193	75	-37.5	exon(-)	1	AUAGAUAGAGUGGUAGCUGGUU	22	N	0	0	7
oru-miR194	139	-50.1	intergenic(-)	1	AACCUAGCUAGGACGCGGUCG	21	N	0	0	7
oru-miR195	82	-23.2	intergenic(-)	1	ACUCCGUGUGGAUGACAAAUGG	22	N	0	0	11
oru-miR196	186	-70	intron(-)	1	UUUGGGCACACGUUUGAGCAU	21	N	0	0	8
oru-miR197	255	-142.3	intergenic(-)	1	AGAGUAGAUUUUAGGAAGGCA	21	N	0	52	25
oru-miR198	286	-61.2	intergenic(+)	1	UGGAAGAAGGUAGAGAUAUUA	21	N	0	0	5
oru-miR199	142	-53.9	intergenic(+)	2	AUGGUAGAGGAUGUGAACCCA	21	N	0	42	18
oru-miR2	193	-74.7	intergenic(+)	1	CUGUUCCCUGUGAUUGGCUUU	21	N	15	0	0
oru-miR20	111	-49.9	intergenic(-)	1	AAACAAGGACAACAAGAGGUGG	22	N	84	0	0
oru-miR200	263	-159.2	exon(+)	1	CGUGUUUUGGAGCCGUGGGAC	21	N	0	0	5
oru-miR201	90	-28.3	exon(+)	1	AUACGAUUUUGGUUGGAUGAUGU	23	N	0	0	7
oru-miR202	187	-47	exon(+)	1	CGAAGGCAUUAGACACAGUAC	21	N	0	0	6
oru-miR203	94	-35.6	intergenic(+)	1	ACACAGAGUCGCGCAGUGGUA	21	N	0	0	15
oru-miR204	88	-28.8	intergenic(-)	1	CCAGGGAAUUGAGUGUAUGGC	21	N	0	0	5
oru-miR205	87	-46.4	intergenic(-)	1	UUCAGUUUCCUCUAAUAUCUCG	22	N	0	6	10
oru-miR206	146	-86.2	intron-exon(+)	1	CCUGCCUGUAGUUACGAGCGU	21	N	0	0	6
oru-miR207	109	-40.6	intergenic(+)	1	UCCACAAGUGGAGAACUUUGA	21	N	0	0	15
oru-miR208	320	-91.1	intergenic(+)	1	UAGCAUAGGAGGGUCUGAGAU	21	N	0	0	29
oru-miR209	177	-29.14	intergenic(-)	1	UCAGUGGCAGAGCUUAGUGGA	21	N	0	0	5
oru-miR21	98	-48.8	intergenic(+)	1	AUCUGGAAGCUGGUUUUCUCU	21	N	7	0	0
oru-miR210	117	-56	intron(-)	1	AAAGACUUCAUUUUUAGCUAU	21	N	0	13	11
oru-miR211	121	-47.7	intron-exon(+)	1	ACUAUAAGUGGGUUUGUGGGUGU	23	N	0	14	0
oru-miR212	140	-39.8	intergenic(+)	8	AAUCUUGGAUUAGGGAAGAAGGA	23	N	0	15	0
oru-miR213	114	-25.9	intergenic(-)	1	UGAUUUUUUCUGAAGCUGGCC	21	N	0	6	0
oru-miR214	300	-67.7	exon(-)	1	UUUGGUUGGUUGUAUUGGUUU	21	N	0	13	0
oru-miR215	133	-34.6	exon-intron(+)	2	AAGAUGAGUGGCUUGUUUGAG	21	N	0	7	0
oru-miR216	167	-83.9	exon(+)	1	UUCAUGCGCACAUUAUUAACU	21	Y	0	7	0
oru-miR217	224	-58	intergenic(+)	1	UCGAAGAUAGAAGAGCCCAGA	21	N	0	7	0
oru-miR218	292	-150.2	intergenic(+)	1	AGAAGAAUCAAAAGGCUGCAGC	22	N	0	28	0
oru-miR219	75	-44.5	intergenic(+)	2	AUCUUGUGGGUGUAGGGGGGA	21	N	0	11	0
oru-miR22	245	-103.5	intergenic(+)	1	CGGCGUCGUCUAGGCCGAGCGG	22	N	9	0	0
oru-miR220	184	-49.7	exon(+)	1	AUGGAUGGAUCGAUGGAUGAU	21	N	0	9	0
oru-miR221	308	-59.54	intergenic(-)	1	AUGUAUUGGGUGGCAUUUUAU	21	N	0	7	0
oru-miR222	264	-77.1	exon(-)	1	UGGAUUGGAUUGGUUUGGUUU	21	N	0	90	0
oru-miR223	107	-49.5	intergenic(-)	1	AAAACAAGGACAACAAGAGGU	21	N	0	304	0
oru-miR224	75	-18.9	intergenic(+)	1	AAGUAAAUGAGUAUCGUUGGAUG	23	N	0	22	0
oru-miR225	101	-29.1	exon(+)	2	AUAUUUUGUUGGAUAUGGCGAUC	23	N	0	13	0
oru-miR226	116	-58.2	intergenic(+)	1	GAGAGGAGGAGGAGGACGACG	21	N	0	6	0
oru-miR227	347	-120.32	intergenic(+)	1	UGAUGGGUAUGGGGAGGGGAG	21	N	0	47	0
oru-miR228	100	-24.6	intergenic(+)	1	AUACAGCUAGUACUCUCGGUAUA	23	N	0	15	0
oru-miR229	89	-22.5	intergenic(+)	2	GGGACGAGUUGGAAGAGGAA	20	N	0	8	0
oru-miR23	179	-83.3	intergenic(+)	1	AAAUGGCAUCCUCUCUUUCCAA	22	N	8	0	0
oru-miR230	100	-54.4	intron(-)	1	AUAUUGGGACGGUGGGAGUAU	21	N	0	7	0
oru-miR231	364	-93.04	intergenic(-)	1	AUAGCUUGUGAUUGUAUUGGUUA	23	N	0	6	0
oru-miR232	315	-81	intergenic(-)	1	UCGGUUAGAGCGUGCUGAUGGC	22	N	0	9	0
oru-miR233	137	-48.06	intron-exon(-)	1	AUUUGAUUUGUCGCGAGCAAU	21	N	0	6	0
oru-miR234	207	-106.5	exon-intron(-)	1	GUGGUGUGGUGUGGUGGGCC	20	N	0	7	0
oru-miR235	336	-181.6	intergenic(-)	2	GGGAUUCAGAUUGGGUGACAU	21	N	0	13	0
oru-miR236	226	-47.5	intergenic(+)	3	AAUGAAGAUGAAGAUGAAGAUUA	23	N	0	11	0
oru-miR237	216	-40.08	intron(+)	1	AAUGGAUGGCUAAGAUUAAAACU	23	N	0	18	0
oru-miR238	105	-55.8	intergenic(+)	1	AAGGAUCCUCUGCAGUCGACU	21	Y	0	13	0
oru-miR239	87	-57.5	intergenic(+)	1	UAAUAGUCCCAAGCACACAUG	21	N	0	5	0
oru-miR24	268	-87.67	intron(+)	1	UGGAAAGUGUUGUGGACGUU	20	N	7	0	0
oru-miR240	91	-55.6	intergenic(+)	1	AUUCGUUGUAUGUAGGAGGGGUC	23	N	0	12	0
oru-miR241	342	-110.57	intron(-)	2	AAACUGGGACAGAGGGAGUAU	21	N	0	9	0
oru-miR242	232	-122.9	intergenic(-)	1	UGAGACAUCAUGUUAGGCUAG	21	N	0	7	0
oru-miR243	107	-24.74	intergenic(-)	1	UCUUGGUUGCGAGCUAGACGU	21	N	0	9	0
oru-miR244	79	-24.2	intergenic(-)	1	AGAAGAUUUUAACGGAGCUGU	21	N	0	9	0
oru-miR245	330	-80.51	intron(-)	1	UUAUAUUGUGGGAUAGAGGCC	21	N	0	7	0
oru-miR246	264	-80.44	intergenic(+)	1	UGGGACUUGGCUGAAGUGCGA	21	N	0	6	0
oru-miR247	259	-59.1	exon(+)	1	AUGUAUUGGGGAAUUGAUGGA	21	N	0	5	0
oru-miR248	96	-27.3	intergenic(+)	1	AGAAGAGGUGGUAGAGCUAGA	21	N	0	10	0
oru-miR249	343	-121	intergenic(+)	1	UUAGUCUACGUUUCAUCUCUC	21	N	0	16	0
oru-miR25	130	-24.61	intergenic(+)	1	UCACUGAGAUAGCGAAUUCCU	21	N	6	0	0
oru-miR250	183	-55.2	exon(-)	1	AGAUGACACCGUUGACUUUUGG	22	N	0	17	0
oru-miR251	183	-57.6	intergenic(-)	2	UGCUUGCACUGUGAAUGGCCU	21	N	0	9	0
oru-miR252	111	-88.6	intergenic(-)	1	AAAGGCACGAUGCAGUCGACUG	22	N	0	10	0
oru-miR253	103	-56	intergenic(-)	1	UAUUUGAGGAUGGAGGUAGUA	21	N	0	108	0
oru-miR254	102	-18.6	exon(+)	1	AGAUUCGUGCUGCAAAAUGUA	21	N	0	9	0
oru-miR255	171	-73.8	intergenic(+)	1	AAGAGGAAGGAGUACCUAAGG	21	N	0	5	0
oru-miR256	193	-47.51	intergenic(-)	2	AAGUACUCUUGUAUGACGUUGGG	23	N	0	6	0
oru-miR257	283	-148.6	intergenic(-)	1	AGGAUGCCGGAGACGAGAGCG	21	N	0	9	0
oru-miR258	134	-71	intron(-)	1	AGAACGGGAUGCAGCCAAGGA	21	N	0	10	0
oru-miR259	149	-67.5	exon(+)	1	ACUAGUCGGAUGGAUAGGUCGGA	23	N	0	11	0
oru-miR26	87	-31.4	exon(+)	1	UCGAGAUCAGAUCCGACGGU	20	N	5	0	0
oru-miR260	213	-46.04	intergenic(+)	1	AUAAAAUCUAUGGUCUCUGUUUC	23	Y	0	6	0
oru-miR261	191	-36.6	intron(-)	1	AAGGCUGCAUUGUACCAAGAU	21	N	0	31	0
oru-miR262	101	-37	intron(+)	1	AAAUUGAAACAGAGGUAGUAA	21	N	0	6	0
oru-miR263	347	-152.22	intergenic(+)	1	GUGGUGUGGUGUGGUGGGCU	20	N	0	6	0
oru-miR264	76	-41.49	exon(+)	1	UCUUGGGUAAGAGAAUAAGAC	21	N	0	14	0
oru-miR265	117	-41.1	intergenic(+)	1	UUCAAUUUUGAUCGUUCGUUUU	22	N	0	9	0
oru-miR266	144	-74.06	intergenic(+)	1	UCUGGAGAAGACGAUUGAGCUA	22	N	0	152	0
oru-miR267	141	-35.2	intergenic(-)	1	AUAAACUAGAGAGCUGAAGUUGG	23	N	0	9	0
oru-miR268	110	-30.2	3`UTR(-)	1	GGUAGUUCGACCGUGGAUUU	20	N	0	22	0
oru-miR269	253	-53.05	intergenic(-)	1	AUACAUUGUGAGAUCUUGAAUAA	23	N	0	13	0
oru-miR27	350	-103.2	intergenic(-)	1	AAACGAUGAGACGGAAAAGUA	21	N	20	0	0
oru-miR270	346	-164.6	intergenic(-)	1	UUGGGUGGGUGGAUGGAUGGAG	22	N	0	9	0
oru-miR271	158	-40.1	intergenic(-)	1	AUGUGAUGUGAUGUGAUGUGAUG	23	N	0	9	0
oru-miR272	136	-82.29	intron(+)	1	UCAACUUCGUUUCGUGAGGCA	21	N	0	6	0
oru-miR273	180	-120.4	exon-intron(+)	1	AAUUUUGGGAUUGGGAUUCGGUG	23	N	0	17	0
oru-miR274	298	-80.6	3`UTR(+)	1	AUACUAUUAGAGCACCCGCAA	21	N	0	8	0
oru-miR275	100	-65.5	exon(+)	2	UGGCUGAUUGACCUAAUGGCA	21	N	0	7	0
oru-miR276	283	-89.53	intergenic(+)	1	AUGUAGAAGUAUGUAUACAAGUU	23	N	0	5	0
oru-miR277	223	-94.5	intergenic(-)	1	AGAAAUAGGUGUAGAUAUCA	20	N	0	5	0
oru-miR278	75	-37.5	exon(-)	1	AUAGAUAGAGUGGUAGCUGGUUU	23	N	0	7	0
oru-miR279	331	-151	intron-exon-intron(+)	1	GUGGGUGGGGGGUGGUGUAG	20	N	0	20	0
oru-miR28	92	-35.7	intergenic(-)	1	AUAAACAUCAGUAGACGACGG	21	N	7	0	0
oru-miR280	350	-99.8	intergenic(+)	1	UUUGCUGCGGGAUUCACGGAU	21	N	0	8	0
oru-miR281	96	-42.5	intron(+)	1	AAUUAUAUUUGACUGGAGGGA	21	N	0	8	0
oru-miR282	127	-47.28	intron-exon(+)	1	AAUAGCGACAUUAUGGUAGAGGA	23	N	0	17	0
oru-miR283	270	-69.5	exon-intron(+)	1	AUAUUGAUAGAGCAGAAAAAUGU	23	N	0	13	0
oru-miR284	69	-25.9	intergenic(-)	1	UGAACAUAAAGAGCUUAGCCA	21	Y	0	99	0
oru-miR285	151	-61.43	intergenic(-)	1	AUGAUAGAGGAUGUGAACCCCCA	23	N	0	5	0
oru-miR286	82	-19	intergenic(+)	1	AUUUAUAUUUUAGGACAGAUGGA	23	N	0	11	0
oru-miR287	192	-75.5	intron-exon-intron(-)	1	AGGUCAACUGACUGUGAUGGC	21	Y	0	123	0
oru-miR288	223	-54.72	intergenic(-)	1	AAAGAUGAAGAUGAAGAUUAA	21	N	0	6	0
oru-miR289	273	-151.5	intergenic(+)	1	GCGGGCGAGGCGGCGGUGGCU	21	N	0	8	0
oru-miR29	303	-90.28	intergenic(-)	1	UCCCAAAAUAAGUAGAGCCGU	21	N	14	0	0
oru-miR290	149	-38.72	intron-exon(-)	1	UCAUGGCGCUCACGGUUAGAUC	22	N	0	34	0
oru-miR3	205	-81.5	intergenic(-)	1	CCGCCCGUCGGAUGAGCAGGCUA	23	N	9	0	0
oru-miR30	114	-18.52	intergenic(-)	1	AUACUUUGCCACUUUGAGGAG	21	N	19	43	50
oru-miR31	226	-61	intergenic(-)	1	UGAUCAAUGACUGAAGCGAUCGG	23	N	9	0	0
oru-miR32	228	-65.6	intergenic(-)	1	AAGCUUAUUGACGGUCCAGUGCU	23	N	23	0	0
oru-miR33	196	-99.3	intergenic(-)	1	AGGCGGGCGGGUGGAGGAGG	20	N	5	0	0
oru-miR34	149	-76.52	intron(+)	1	UCCAAUGCAGAUACUGAGACC	21	N	21	0	0
oru-miR35	149	-69.24	intron(+)	1	AAGGGGCGCUUACUGAGAGUU	21	Y	16	0	0
oru-miR36	190	-97.5	intergenic(+)	1	UCGAUGGCCAUCGGCGGAAUC	21	N	6	12	13
oru-miR37	319	-150.6	intron(+)	3	AGCUAAGUGUUGGAAACUCGU	21	N	14	0	0
oru-miR38	319	-61	intron-exon(+)	1	AGAAAAUUUGACGUGUUAGGCU	22	N	18	0	0
oru-miR39	137	-84.8	intergenic(-)	1	CGGCCGGCGCCUUUUUCCCUC	21	N	32	16	18
oru-miR4	91	-23.5	exon(-)	5	AGGCUGUGGAGAGAUGGCUGA	21	N	232	0	0
oru-miR40	167	-68.1	intergenic(-)	1	AAGGCUGUGGGCGAGGAGGGA	21	N	19	0	0
oru-miR41	75	-31	intergenic(-)	1	AAUAUAUUUGACGUUGGGAG	20	N	8	0	14
oru-miR42	103	-44.4	exon-intron(-)	1	ACAGAAAAUGUCAACUCAAGC	21	N	7	19	17
oru-miR43	121	-28.14	intergenic(-)	1	AGGAAUUUUGAAGGAAUACUGUA	23	N	10	0	0
oru-miR44	160	-48.2	intron(-)	1	UCAAAUUUAUCAAAGGAUUAC	21	N	29	0	0
oru-miR45	135	-78.7	intergenic(-)	1	CAUAUUUUGUUGGAUAUGGCGA	22	N	21	0	0
oru-miR46	364	-195.7	exon-intron(-)	1	UGGUGGUGGCGGACGGACGAU	21	N	5	0	0
oru-miR47	114	-64.7	exon(+)	1	AGCAGUGGAAGGGGCAUGCAG	21	Y	40	0	0
oru-miR48	195	-70.04	intron(+)	1	AUGGAUGGAUGGGACGGGAGCAG	23	N	5	0	0
oru-miR49	77	-59.4	intergenic(+)	1	GACGGAGGCCGGCGGCGUGGG	21	N	9	0	0
oru-miR5	123	-49.6	intergenic(+)	1	CUUUGAGUAGGGUCUAAACAGAG	23	N	21	17	13
oru-miR50	92	-31.5	intron(+)	1	AUAUGAUGUAACCUAGAACAA	21	N	24	0	0
oru-miR51	283	-66.49	exon-intron-exon(+)	1	GCUGGAGUAGCUCAGAUGGU	20	N	60	0	1154
oru-miR52	296	-104.8	intergenic(+)	1	AACUCCAAAACUGGACAAAA	20	N	7	0	7
oru-miR53	238	-96.1	intergenic(+)	3	UCUGAAAACUAAAGAAGGGCAA	22	N	13	0	0
oru-miR54	148	-81.3	intergenic(+)	1	CAGAGGGAGUAGAUGUGUAAU	21	N	11	9	9
oru-miR55	341	-87.94	intron-exon-intron(-)	1	UUUCUUGACUCGGGAUGACUAG	22	N	6	12	12
oru-miR56	86	-32.7	intergenic(-)	1	AAUAUAUCUUAGGACAAUGA	20	N	6	0	0
oru-miR57	114	-29.2	exon(-)	1	AUGACUGGACGGAGUAUGUGUUA	23	N	6	0	0
oru-miR58	329	-93.6	intergenic(-)	1	UUGGAUGAUGCUAGAUCAACGGU	23	N	10	0	0
oru-miR59	367	-101.29	intergenic(-)	1	AUAUGAUAGAAUAUGGGUUUAA	22	N	11	0	0
oru-miR6	80	-46.1	intergenic(+)	1	UCCGCCGGUGGGAAGGUCAUG	21	Y	6	0	0
oru-miR60	363	-251	intergenic(-)	1	CCUCGCCACGGGACGUGCGGA	21	N	18	0	16
oru-miR61	323	-153.8	exon-intron(-)	1	CACGGAAUGGAAGAGCGAGAC	21	N	12	138	23
oru-miR62	177	-68.01	exon(-)	1	UUUGUUGCAAUUUGGACUACC	21	N	169	92	58
oru-miR63	160	-79.9	exon-intron-exon(-)	1	ACUGUUUGACUGAGAUGCAGC	21	N	12	0	9
oru-miR64	144	-110.1	intergenic(+)	2	CGGCGAUGUGGGGGAGGCGCG	21	Y	174	110	187
oru-miR65	225	-106.2	intergenic(+)	1	CGGCGUGCCGGUGUAGUUGAA	21	N	5	0	0
oru-miR66	114	-53.1	intron(-)	1	AAAUAUAUUUGAUGUUGGGAC	21	N	6	11	13
oru-miR67	187	-47	intron(-)	1	UAGUUUCUGCCACAAGAUCGUG	22	N	13	10	18
oru-miR68	101	-73.5	intron(-)	1	ACCAGGCUGGCGUGGCAAAACA	22	Y	7	0	0
oru-miR69	255	-134.6	intergenic(-)	1	CGGUGGUGGAGGUGGAGGUG	20	N	7	0	0
oru-miR7	110	-40.7	intergenic(+)	2	AUAGCUUGCACUGUGAGAGGCCU	23	N	12	0	0
oru-miR70	126	-66.6	intergenic(+)	1	UCUAACUUUACGUCAGAGGAG	21	N	11	0	0
oru-miR71	97	-22.24	intergenic(+)	1	AUGUUCACUUCUACUCGUCAUC	22	N	46	0	0
oru-miR72	355	-93.74	intergenic(-)	1	AAGACGAAAAAUUUUGGCAUG	21	N	6	0	0
oru-miR73	118	-58.9	intron(-)	1	AAUUAAAACAAGAAGCACACAU	22	Y	9	0	0
oru-miR74	102	-45.5	intron(-)	1	UCAUGUAUUAAUGAACGGAGG	21	N	11	11	13
oru-miR75	312	-93.64	intron(-)	1	ACUCGGGAUGUAAUGUGCAUGG	22	Y	45	88	88
oru-miR76	225	-92.9	intron(-)	1	UAGGAAAUCAAUUUUAGGCUA	21	N	7	8	0
oru-miR77	113	-54.3	intron(-)	1	UGCCAGAGGAGAACUGCACUG	21	N	9	7	0
oru-miR78	145	-45.9	intergenic(-)	1	UUGGAUUUGGAUAGAAGGGUA	21	N	11	0	0
oru-miR79	222	-82	intergenic(-)	1	UGUUAGUGACACAAGUUAGAG	21	N	16	0	0
oru-miR8	116	-46.5	intergenic(+)	1	UGGACAAUGGUUACGAGUAAU	21	N	8	0	0
oru-miR80	122	-63	intergenic(-)	1	AGAGGCCGCAGCGUCCGGAUU	21	N	7	0	10
oru-miR81	212	-93	intron(+)	1	AAGAAAAGGGGGUCCAAGGUG	21	N	5	0	0
oru-miR82	251	-165.7	intron(+)	1	AGGACGGGUACGACUACGGCA	21	N	80	95	0
oru-miR83	298	-91.8	intron(+)	1	UAAAAGAGAACUGAGGGAGUAA	22	N	7	9	7
oru-miR84	272	-160	intergenic(-)	1	AAUAGUAAGAUUUCGGAGGGC	21	N	9	0	0
oru-miR85	190	-88.5	intergenic(-)	1	CCAAACCAAAUCCAACGGCUG	21	N	19	11	11
oru-miR86	104	-43.3	exon(+)	1	AUAUAUACUACUCUGUCAAAA	21	Y	6	0	0
oru-miR87	240	-55.36	exon-intron(+)	1	AUCUACAAAUUUUGGAUAGG	20	N	14	0	0
oru-miR88	135	-66.6	intron(+)	1	UGUGAAUCGAGUGGCGUAUAA	21	N	50	137	77
oru-miR89	101	-41.14	intergenic(+)	1	AAACUAAUCUAGGAUUCGGUG	21	N	12	0	0
oru-miR9	294	-102.4	intergenic(-)	1	UUAAUCGUCGAUCAGGCACAA	21	N	24	0	5
oru-miR90	103	-79.6	intron(-)	1	CGGCGGAGGCGCGCGAGGUUG	21	N	14	0	0
oru-miR91	271	-145.9	intron-exon(-)	1	AAAUAAGUUUUGGAAGGGUUU	21	N	11	49	0
oru-miR92	312	-175.9	exon-intron(-)	1	UAGAAGGUGAUGUUGUCGGAG	21	N	12	0	0
oru-miR93	307	-129.5	intron(+)	1	UUUAAAUUGCAGAUUUAGGUU	21	N	28	19	7
oru-miR94	75	-35.84	intergenic(+)	1	GCCAGAUCGGAGCGCGGCCUC	21	N	9	0	0
oru-miR95	263	-97.3	exon-intron(+)	1	UUCUCACUUUGGACUAGGUAU	21	N	31	0	6
oru-miR96	214	-86.84	intron(+)	1	UGUGUAGCCACAUUGUAAGGG	21	Y	86	161	95
oru-miR97	84	-45.5	5`UTR(+)	1	AAGGUAGCUAUAUUUCGGGAC	21	N	13	33	0
oru-miR98	86	-27.5	intron(-)	1	UCUUCGUUGUUUCCAUGGCUG	21	N	17	0	0
oru-miR99	240	-90.72	intron(-)	1	UUACAAUGUAGUUACAUGCAA	21	Y	9	0	10
aThe minimal free energies (MFEs) of predicted new miRNA precursors a stem loop hairpin secondary structure in our libraries.
bThe position of miRNA precursors mapped to the rice genome.
cThe total number of precursors locus in the rice genome.
dmiRNA* species (or ± 2 nt variants) for their corresponding miRNAs were sequenced in our small RNA libraries.Y: miRNA* sequenced, N: miRNA* unsequenced.
eTotal number of miRNA reads includes the number of annotated sequences and their ± 2 nt variants.
