# Supplementary material for: Identification and Functional Analysis of Flowering Related microRNAs in Common Wild Rice (Oryza rufipogon Griff.)
Source: PLoS One. 2013 Dec 30;8(12):e82844. doi: 10.1371/journal.pone.0082844 (PMC3875430; doi:10.1371/journal.pone.0082844)
Supplement: Table S4 — Flowering targets prediction of flowering miRNAs from our HTS datasets. (XLSX) [file pone.0082844.s007.xlsx]

## Sheet: Supplementary Table S4
Supplementary Table S4. Flowering targets prediction of flowering miRNAs from our HTS datasets
Pathways to Discovery	miRNA Targets Accession	miRNA ID	Matching Sites	Targets Description
GO	LOC_Os01g08700.1	oru-miR69	|location[80,99]	| cDNA|GIGANTEA, putative, expressed
GO	LOC_Os01g08700.2	oru-miR69	|location[79,98]	| cDNA|GIGANTEA, putative, expressed
GO	LOC_Os01g08700.3	oru-miR69	|location[80,99]	| cDNA|GIGANTEA, putative, expressed
GO	LOC_Os01g08700.4	oru-miR69	|location[80,99]	| cDNA|GIGANTEA, putative, expressed
GO	LOC_Os01g08700.5	oru-miR69	|location[80,99]	| cDNA|GIGANTEA, putative, expressed
GO	LOC_Os01g08700.6	oru-miR69	|location[80,99]	| cDNA|GIGANTEA, putative, expressed
GO	LOC_Os01g08700.8	oru-miR69	|location[80,99]	| cDNA|GIGANTEA, putative, expressed
GO	LOC_Os01g10040.1	osa-miR2102-5p	|location[127,146]	| cDNA|cytochrome P450, putative, expressed
GO	LOC_Os01g12890.1	oru-miR69	|location[254,273]	| cDNA|expressed protein
GO	LOC_Os01g13740.1	osa-miR531b	|location[862,881]	| cDNA|myb-like DNA-binding domain containing protein, expressed
GO	LOC_Os01g13740.2	osa-miR531b	|location[862,881]	| cDNA|myb-like DNA-binding domain containing protein, expressed
GO	LOC_Os01g14430.1	osa-miR2102-5p	|location[95,114]	| cDNA|DNA binding protein, putative, expressed
GO	LOC_Os01g25370.1	oru-miR69	|location[297,316]	| cDNA|SUMO protease, putative, expressed
GO	LOC_Os01g25370.2	oru-miR69	|location[297,316]	| cDNA|SUMO protease, putative, expressed
GO	LOC_Os01g25370.3	oru-miR69	|location[297,316]	| cDNA|SUMO protease, putative, expressed
GO	LOC_Os01g34350.1	oru-miR117	|location[22,42]	| cDNA|RNA-dependent RNA polymerase, putative, expressed
GO	LOC_Os01g36229.1	osa-miR2102-5p	|location[414,433]	| cDNA|expressed protein
GO	LOC_Os01g42260.4	oru-miR77	|location[2297,2319]	| cDNA|transcriptional corepressor LEUNIG, putative, expressed
		oru-miR286	|location[2297,2319]	| cDNA|transcriptional corepressor LEUNIG, putative, expressed
GO	LOC_Os01g62920.1	oru-miR69	|location[537,556]	| cDNA|homeodomain protein, putative, expressed
GO	LOC_Os01g66100.1	oru-miR49	|location[1198,1218]	| cDNA|gibberellin 20 oxidase 2, putative, expressed
GO	LOC_Os01g66590.1	osa-miR2102-5p	|location[762,781]	| cDNA|DUF260 domain containing protein, putative, expressed
GO	LOC_Os01g66590.2	osa-miR2102-5p	|location[909,928]	| cDNA|DUF260 domain containing protein, putative, expressed
GO	LOC_Os01g66590.3	osa-miR2102-5p	|location[762,781]	| cDNA|DUF260 domain containing protein, putative, expressed
GO	LOC_Os01g68870.1	osa-miR390	|location[2380,2400]	| cDNA|leucine-rich repeat receptor protein kinase EXS precursor, putative, expressed
GO	LOC_Os01g68870.2	osa-miR390	|location[2226,2246]	| cDNA|leucine-rich repeat receptor protein kinase EXS precursor, putative, expressed
GO	LOC_Os01g69830.1	osa-miR156a,b,c,d,e,f,g,h,i,j,k,l	|location[1152,1172]	| cDNA|OsSPL2 - SBP-box gene family member, expressed
		osa-miR529b	|location[1148,1168]	| cDNA|OsSPL2 - SBP-box gene family member, expressed
GO	LOC_Os01g69920.1	oru-miR69	|location[103,122]	| cDNA|histidine kinase, putative, expressed
GO	LOC_Os01g69920.2	oru-miR69	|location[103,122]	| cDNA|histidine kinase, putative, expressed
GO	LOC_Os01g69920.3	oru-miR69	|location[103,122]	| cDNA|histidine kinase, putative, expressed
GO	LOC_Os01g72220.1	oru-miR289	|location[100,120]	| cDNA|WD domain, G-beta repeat domain containing protein, expressed
GO	LOC_Os02g02340.1	oru-miR289	|location[978,998]	| cDNA|glycerol-3-phosphate acyltransferase, putative, expressed
GO	LOC_Os02g04680.1	osa-miR156a,b,c,d,e,f,g,h,i,j,k,l	|location[1964,1984]	| cDNA|OsSPL3 - SBP-box gene family member, expressed
GO	LOC_Os02g04680.2	osa-miR156a,b,c,d,e,f,g,h,i,j,k,l	|location[1962,1981]	| cDNA|OsSPL3 - SBP-box gene family member, expressed
GO	LOC_Os02g06410.1	osa-miR1848	|location[741,761]	| cDNA|CBS domain containing membrane protein, putative, expressed
GO	LOC_Os02g06910.1	osa-miR167a,b,c,d,e,f,g,h,i,j	|location[3230,3250]	| cDNA|auxin response factor 6, putative, expressed
GO	LOC_Os02g07780.1	oru-miR139	|location[8,28]	| cDNA|OsSPL4 - SBP-box gene family member, expressed
		osa-miR156a,b,c,d,e,f,g,h,i,j,k,l	|location[987,1006]	| cDNA|OsSPL4 - SBP-box gene family member, expressed
GO	LOC_Os02g07780.2	oru-miR139	|location[8,28]	| cDNA|OsSPL4 - SBP-box gene family member, expressed
		osa-miR156a,b,c,d,e,f,g,h,i,j,k,l	|location[987,1006]	| cDNA|OsSPL4 - SBP-box gene family member, expressed
GO	LOC_Os02g08070.1	oru-miR49	|location[58,78]	| cDNA|OsSPL5 - SBP-box gene family member, expressed
GO	LOC_Os02g10100.1	osa-miR390	|location[2170,2190]	| cDNA|leucine-rich repeat receptor protein kinase EXS precursor, putative, expressed
GO	LOC_Os02g12790.1	oru-miR226	|location[314,334]	| cDNA|GATA zinc finger domain containing protein, expressed
		oru-miR289	|location[1295,1315]	| cDNA|GATA zinc finger domain containing protein, expressed
GO	LOC_Os02g15710.1	oru-miR145	|location[57,77]	| cDNA|plastocyanin-like domain containing protein, putative, expressed
		oru-miR145	|location[57,77]	| cDNA|plastocyanin-like domain containing protein, putative, expressed
GO	LOC_Os02g25820.1	oru-miR33	|location[501,520]	| cDNA|B3 DNA binding domain containing protein, expressed
GO、Annotation & BLASTn	LOC_Os02g26210.1	osa-miR811d.1	|location[565,585]	| cDNA|flowering promoting factor-like 1, putative, expressed
GO	LOC_Os02g30730.1	osa-miR1862d	|location[2708,2731]	| cDNA|SART-1 family protein, putative, expressed
		osa-miR1862e	|location[2707,2730]	| cDNA|SART-1 family protein, putative, expressed
GO	LOC_Os02g30730.2	osa-miR1862d	|location[2708,2731]	| cDNA|SART-1 family protein, putative, expressed
		osa-miR1862e	|location[2707,2730]	| cDNA|SART-1 family protein, putative, expressed
GO	LOC_Os02g39100.1	oru-miR46	|location[331,351]	| cDNA|fasciated ear2, putative, expressed
GO	LOC_Os02g41550.3	oru-miR139	|location[309,329]	| cDNA|FAD binding domain of DNA photolyase domain containing protein, expressed
GO	LOC_Os02g49850.1	osa-miR408	|location[130,150]	| cDNA|plastocyanin-like domain containing protein, putative, expressed
GO	LOC_Os02g50799.1	oru-miR46	|location[35,55]	| cDNA|nuclear-pore anchor, putative, expressed
GO	LOC_Os02g53770.1	oru-miR64	|location[72,92]	| cDNA|tRNA synthetase class I, putative, expressed
		oru-miR64	|location[72,92]	| cDNA|tRNA synthetase class I, putative, expressed
GO	LOC_Os03g08330.1	oru-miR69	|location[711,730]	| cDNA|ZIM domain containing protein, putative, expressed
GO	LOC_Os03g08380.1	oru-miR69	|location[2076,2095]	| cDNA|ABC transporter, ATP-binding protein, putative, expressed
GO	LOC_Os03g11120.1	oru-miR64	|location[76,96]	| cDNA|methionyl-tRNA synthetase, putative, expressed
		oru-miR64	|location[76,96]	| cDNA|methionyl-tRNA synthetase, putative, expressed
GO	LOC_Os03g11120.2	oru-miR64	|location[76,96]	| cDNA|methionyl-tRNA synthetase, putative, expressed
		oru-miR64	|location[76,96]	| cDNA|methionyl-tRNA synthetase, putative, expressed
GO	LOC_Os03g11600.1	oru-miR69	|location[27,46]	| cDNA|YABBY domain containing protein, putative, expressed
GO	LOC_Os03g11600.2	oru-miR69	|location[27,46]	| cDNA|YABBY domain containing protein, putative, expressed
GO	LOC_Os03g12730.1	oru-miR172	|location[323,343]	| cDNA|receptor protein kinase CLAVATA1 precursor, putative, expressed
GO	LOC_Os03g15340.1	osa-miR408	|location[85,105]	| cDNA|plastocyanin-like domain containing protein, putative, expressed
GO	LOC_Os03g15880.1	oru-miR234	|location[886,905]	| cDNA|coronatine-insensitive protein, putative, expressed
		oru-miR263	|location[886,905]	| cDNA|coronatine-insensitive protein, putative, expressed
GO	LOC_Os03g15880.2	oru-miR234	|location[806,825]	| cDNA|coronatine-insensitive protein, putative, expressed
		oru-miR263	|location[806,825]	| cDNA|coronatine-insensitive protein, putative, expressed
GO	LOC_Os03g15880.3	oru-miR234	|location[829,848]	| cDNA|coronatine-insensitive protein, putative, expressed
		oru-miR263	|location[829,848]	| cDNA|coronatine-insensitive protein, putative, expressed
GO	LOC_Os03g15880.4	oru-miR234	|location[779,798]	| cDNA|coronatine-insensitive protein, putative, expressed
		oru-miR263	|location[779,798]	| cDNA|coronatine-insensitive protein, putative, expressed
GO	LOC_Os03g15880.5	oru-miR234	|location[909,928]	| cDNA|coronatine-insensitive protein, putative, expressed
		oru-miR263	|location[909,928]	| cDNA|coronatine-insensitive protein, putative, expressed
GO	LOC_Os03g22400.1	oru-miR69	|location[174,193]	| cDNA|ulp1 protease family protein, putative, expressed
GO	LOC_Os03g22400.2	oru-miR69	|location[174,193]	| cDNA|ulp1 protease family protein, putative, expressed
GO	LOC_Os03g22400.3	oru-miR69	|location[174,193]	| cDNA|ulp1 protease family protein, putative, expressed
GO	LOC_Os03g28940.1	osa-miR5077	|location[346,364]	| cDNA|ZIM domain containing protein, putative, expressed
GO	LOC_Os03g43890.1	osa-miR162a	|location[544,564]	| cDNA|WD domain, G-beta repeat domain containing protein, expressed
GO	LOC_Os03g43930.1	osa-miR166a,b,c,d,f,g,h,m,n	|location[955,975]	| cDNA|START domain containing protein, expressed
GO	LOC_Os03g43930.2	osa-miR166a,b,c,d,f,g,h,m,n	|location[955,975]	| cDNA|START domain containing protein, expressed
GO	LOC_Os03g50140.1	osa-miR408	|location[252,272]	| cDNA|plastocyanin-like domain containing protein, putative, expressed
GO	LOC_Os03g55760.1	osa-miR1848	|location[522,542]	| cDNA|MYB family transcription factor, putative, expressed
GO	LOC_Os03g57290.1	oru-miR69	|location[180,199]	| cDNA|cullin, putative, expressed
		oru-miR69	|location[258,277]	| cDNA|cullin, putative, expressed
GO	LOC_Os03g60430.1	osa-miR172a,b,c,d	|location[1755,1775]	| cDNA|AP2 domain containing protein, expressed
GO	LOC_Os03g60430.2	osa-miR172a,b,c,d	|location[1755,1775]	| cDNA|AP2 domain containing protein, expressed
GO	LOC_Os03g63440.1	oru-miR289	|location[57,77]	| cDNA|frigida, putative, expressed
GO	LOC_Os04g32460.1	oru-miR69	|location[39,58]	| cDNA|OsFBL16 - F-box domain and LRR containing protein, expressed
		osa-miR393	|location[2224,2244]	| cDNA|OsFBL16 - F-box domain and LRR containing protein, expressed
		osa-miR393b	|location[2223,2244]	| cDNA|OsFBL16 - F-box domain and LRR containing protein, expressed
GO	LOC_Os04g32460.2	oru-miR69	|location[39,58]	| cDNA|OsFBL16 - F-box domain and LRR containing protein, expressed
		osa-miR393	|location[2224,2244]	| cDNA|OsFBL16 - F-box domain and LRR containing protein, expressed
		osa-miR393b	|location[2223,2244]	| cDNA|OsFBL16 - F-box domain and LRR containing protein, expressed
GO	LOC_Os04g39470.1	oru-miR4	|location[737,757]	| cDNA|MYB family transcription factor, putative, expressed
		oru-miR289	|location[765,785]	| cDNA|MYB family transcription factor, putative, expressed
GO	LOC_Os04g43910.1	oru-miR33	|location[1437,1456]	| cDNA|auxin response factor, putative, expressed
		osa-miR160a,b,c,d,e,f	|location[1344,1364]	| cDNA|auxin response factor, putative, expressed
GO	LOC_Os04g49150.1	osa-miR5508	|location[674,694]	| cDNA|OsMADS17 - MADS-box family gene with MIKCc type-box, expressed
GO	LOC_Os04g51380.1	osa-miR530-3p	|location[84,104]	| cDNA|protein-S-isoprenylcysteine O-methyltransferase. tax, putative, expressed
GO	LOC_Os04g51380.2	osa-miR530-3p	|location[84,104]	| cDNA|protein-S-isoprenylcysteine O-methyltransferase. tax, putative, expressed
GO	LOC_Os04g54930.1	oru-miR226	|location[95,115]	| cDNA|ABC transporter, ATP-binding protein, putative, expressed
GO	LOC_Os04g55560.2	osa-miR172a,b,c,d	|location[1623,1643]	| cDNA|AP2 domain containing protein, expressed
GO	LOC_Os04g55560.3	osa-miR172a,b,c,d	|location[1623,1643]	| cDNA|AP2 domain containing protein, expressed
GO	LOC_Os04g56170.1	oru-miR234	|location[709,728]	| cDNA|OsSPL8 - SBP-box gene family member, expressed
		oru-miR270	|location[220,241]	| cDNA|OsSPL8 - SBP-box gene family member, expressed
GO	LOC_Os04g56850.1	oru-miR139	|location[205,225]	| cDNA|auxin response factor, putative, expressed
		oru-miR177	|location[2585,2605]	| cDNA|auxin response factor, putative, expressed
GO	LOC_Os04g56850.2	oru-miR139	|location[205,225]	| cDNA|auxin response factor, putative, expressed
		oru-miR177	|location[2585,2605]	| cDNA|auxin response factor, putative, expressed
GO	LOC_Os04g57610.1	oru-miR139	|location[205,225]	| cDNA|auxin response factor, putative, expressed
		oru-miR177	|location[2585,2605]	| cDNA|auxin response factor, putative, expressed
GO	LOC_Os04g57610.3	oru-miR139	|location[205,225]	| cDNA|auxin response factor, putative, expressed
		oru-miR177	|location[2585,2605]	| cDNA|auxin response factor, putative, expressed
GO	LOC_Os05g02730.1	oru-miR69	|location[453,472]	| cDNA|homeobox domain containing protein, expressed
GO	LOC_Os05g05800.1	oru-miR289	|location[68,88]	| cDNA|OsFBL21 - F-box domain and LRR containing protein, expressed
		osa-miR393	|location[1697,1717]	| cDNA|OsFBL21 - F-box domain and LRR containing protein, expressed
		osa-miR393b	|location[1696,1717]	| cDNA|OsFBL21 - F-box domain and LRR containing protein, expressed
GO	LOC_Os05g11130.1	oru-miR167	|location[1201,1221]	| cDNA|cytochrome P450, putative, expressed
GO	LOC_Os05g34180.1	osa-miR2102-5p	|location[95,114]	| cDNA|hydrolase, NUDIX family, domain containing protein, expressed
GO	LOC_Os05g34854.1	oru-miR33	|location[598,617]	| cDNA|gibberellin 20 oxidase 2, putative, expressed
GO	LOC_Os05g34854.2	oru-miR33	|location[598,617]	| cDNA|gibberellin 20 oxidase 2, putative, expressed
GO	LOC_Os05g40820.2	oru-miR90	|location[43,63]	| cDNA|ribosomal protein L24, putative, expressed
GO	LOC_Os05g51740.1	oru-miR139	|location[1692,1712]	| cDNA|receptor protein kinase CLAVATA1 precursor, putative, expressed
GO	LOC_Os06g01934.1	oru-miR49	|location[246,266]	| cDNA|homeobox domain containing protein, expressed
		oru-miR273	|location[567,589]	| cDNA|homeobox domain containing protein, expressed
GO	LOC_Os06g03970.1	osa-miR390	|location[1608,1628]	| cDNA|receptor-like protein kinase 5 precursor, putative, expressed
GO	LOC_Os06g04090.1	oru-miR69	|location[764,783]	| cDNA|no apical meristem protein, putative, expressed
GO	LOC_Os06g06090.1	oru-miR69	|location[108,127]	| cDNA|CGMC_MAPKCMGC_2_ERK.12 - CGMC includes CDA, MAPK, GSK3, and CLKC kinases, expressed
GO	LOC_Os06g06090.2	oru-miR69	|location[108,127]	| cDNA|CGMC_MAPKCMGC_2_ERK.12 - CGMC includes CDA, MAPK, GSK3, and CLKC kinases, expressed
GO	LOC_Os06g06750.1	osa-miR3979-5p	|location[99,118]	| cDNA|OsMADS5 - MADS-box family gene with MIKCc type-box, expressed
GO	LOC_Os06g09180.1	osa-miR1848	|location[494,514]	| cDNA|OsMKK5 - putative MAPKK based on amino acid sequence homology, expressed
GO	LOC_Os06g15600.1	osa-miR2102-5p	|location[38,57]	| cDNA|plastocyanin-like domain containing protein, putative, expressed
		osa-miR408	|location[54,74]	| cDNA|plastocyanin-like domain containing protein, putative, expressed
GO	LOC_Os06g23650.1	oru-miR49	|location[886,906]	| cDNA|no apical meristem protein, putative, expressed
		osa-miR164a,b,c,d,e,f	|location[794,814]	| cDNA|no apical meristem protein, putative, expressed
GO	LOC_Os06g24070.1	oru-miR180	|location[503,523]	| cDNA|myb-like DNA-binding domain containing protein, expressed
GO	LOC_Os06g37450.1	oru-miR289	|location[1143,1163]	| cDNA|GATA zinc finger domain containing protein, expressed
GO	LOC_Os06g43220.1	osa-miR172a,b,c,d	|location[1480,1500]	| cDNA|AP2 domain containing protein, expressed
GO	LOC_Os06g46410.1	osa-miR167a,b,c,d,e,f,g,h,i,j	|location[3194,3214]	| cDNA|auxin response factor, putative, expressed
GO	LOC_Os06g46410.2	osa-miR167a,b,c,d,e,f,g,h,i,j	|location[3194,3214]	| cDNA|auxin response factor, putative, expressed
GO	LOC_Os06g47150.1	osa-miR160a,b,c,d,e,f	|location[2042,2062]	| cDNA|auxin response factor 18, putative, expressed
GO	LOC_Os06g47150.2	osa-miR160a,b,c,d,e,f	|location[2042,2062]	| cDNA|auxin response factor 18, putative, expressed
GO	LOC_Os06g47150.3	osa-miR160a,b,c,d,e,f	|location[2042,2062]	| cDNA|auxin response factor 18, putative, expressed
GO	LOC_Os06g47150.4	osa-miR160a,b,c,d,e,f	|location[2042,2062]	| cDNA|auxin response factor 18, putative, expressed
GO	LOC_Os06g49010.1	osa-miR156a,b,c,d,e,f,g,h,i,j,k,l	|location[1686,1705]	| cDNA|OsSPL12 - SBP-box gene family member, expressed
GO	LOC_Os06g49010.2	osa-miR156a,b,c,d,e,f,g,h,i,j,k,l	|location[1686,1705]	| cDNA|OsSPL12 - SBP-box gene family member, expressed
GO	LOC_Os06g49010.3	osa-miR156a,b,c,d,e,f,g,h,i,j,k,l	|location[1686,1705]	| cDNA|OsSPL12 - SBP-box gene family member, expressed
GO	LOC_Os06g49010.4	osa-miR156a,b,c,d,e,f,g,h,i,j,k,l	|location[1686,1705]	| cDNA|OsSPL12 - SBP-box gene family member, expressed
GO	LOC_Os06g49010.5	osa-miR156a,b,c,d,e,f,g,h,i,j,k,l	|location[1686,1705]	| cDNA|OsSPL12 - SBP-box gene family member, expressed
GO	LOC_Os06g49010.6	osa-miR156a,b,c,d,e,f,g,h,i,j,k,l	|location[1686,1705]	| cDNA|OsSPL12 - SBP-box gene family member, expressed
GO	LOC_Os06g49840.1	oru-miR139	|location[84,104]	| cDNA|OsMADS16 - MADS-box family gene with MIKCc type-box, expressed
GO	LOC_Os06g51260.1	oru-miR69	|location[194,213]	| cDNA|MYB family transcription factor, putative, expressed
GO	LOC_Os07g04190.1	oru-miR69	|location[604,623]	| cDNA|receptor protein kinase CLAVATA1 precursor, putative, expressed
GO	LOC_Os07g07060.1	oru-miR229	|location[2075,2094]	| cDNA|prolyl-tRNA synthetase, putative, expressed
GO	LOC_Os07g07420.1	oru-miR65	|location[453,473]	| cDNA|gibberellin 20 oxidase 1-B, putative, expressed
		osa-miR531b	|location[364,383]	| cDNA|gibberellin 20 oxidase 1-B, putative, expressed
GO	LOC_Os07g29360.1	oru-miR69	|location[129,148]	| cDNA|tetratricopeptide repeat domain containing protein, expressed
GO	LOC_Os07g30200.1	oru-miR69	|location[56,75]	| cDNA|tRNA synthetases class II domain containing protein, expressed
GO	LOC_Os07g30200.2	oru-miR69	|location[56,75]	| cDNA|tRNA synthetases class II domain containing protein, expressed
GO	LOC_Os07g41140.1	oru-miR49	|location[130,150]	| cDNA|receptor-like protein kinase precursor, putative, expressed
		oru-miR178	|location[242,262]	| cDNA|receptor-like protein kinase precursor, putative, expressed
GO	LOC_Os07g41370.1	oru-miR289	|location[49,69]	| cDNA|OsMADS18 - MADS-box family gene with MIKCc type-box, expressed
GO	LOC_Os07g42180.1	oru-miR289	|location[368,388]	| cDNA|exportin 1, putative, expressed
GO	LOC_Os07g47500.1	oru-miR90	|location[59,79]	| cDNA|histone-arginine methyltransferase CARM1, putative, expressed
GO	LOC_Os07g47500.2	oru-miR90	|location[59,79]	| cDNA|histone-arginine methyltransferase CARM1, putative, expressed
GO	LOC_Os07g47500.3	oru-miR90	|location[59,79]	| cDNA|histone-arginine methyltransferase CARM1, putative, expressed
GO	LOC_Os07g47500.4	oru-miR90	|location[59,79]	| cDNA|histone-arginine methyltransferase CARM1, putative, expressed
GO	LOC_Os08g01700.1	oru-miR69	|location[356,375]	| cDNA|basic helix-loop-helix family protein, putative, expressed
		oru-miR289	|location[318,338]	| cDNA|basic helix-loop-helix family protein, putative, expressed
GO	LOC_Os08g02300.1	oru-miR69	|location[1196,1215]	| cDNA|no apical meristem protein, putative, expressed
		oru-miR139	|location[84,104]	| cDNA|no apical meristem protein, putative, expressed
		oru-miR226	|location[86,106]	| cDNA|no apical meristem protein, putative, expressed
GO	LOC_Os08g06120.1	osa-miR2102-5p	|location[550,569]	| cDNA|B3 DNA binding domain containing protein, expressed
GO	LOC_Os08g08830.1	oru-miR162	|location[601,621]	| cDNA|expressed protein
GO	LOC_Os08g36740.1	oru-miR69	|location[681,700]	| cDNA|bHelix-loop-helix transcription factor, putative, expressed
GO	LOC_Os08g37380.1	oru-miR97	|location[2076,2096]	| cDNA|glucose-6-phosphate isomerase, putative, expressed
GO	LOC_Os08g37380.2	oru-miR97	|location[2076,2096]	| cDNA|glucose-6-phosphate isomerase, putative, expressed
GO	LOC_Os08g39390.1	oru-miR90	|location[304,324]	| cDNA|ZOS8-10 - C2H2 zinc finger protein, expressed
		oru-miR289	|location[665,685]	| cDNA|ZOS8-10 - C2H2 zinc finger protein, expressed
GO	LOC_Os08g39890.1	osa-miR156a,b,c,d,e,f,g,h,i,j,k,l	|location[992,1011]	| cDNA|OsSPL14 - SBP-box gene family member, expressed
		osa-miR529b	|location[987,1007]	| cDNA|OsSPL14 - SBP-box gene family member, expressed
GO	LOC_Os08g41940.1	osa-miR156a,b,c,d,e,f,g,h,i,j,k,l	|location[1054,1073]	| cDNA|OsSPL16 - SBP-box gene family member, expressed
GO	LOC_Os08g41960.1	oru-miR223	|location[215,235]	| cDNA|OsMADS37 - MADS-box family gene with MIKC* type-box, expressed
GO	LOC_Os08g43410.1	oru-miR226	|location[23,43]	| cDNA|LRP1, putative, expressed
GO	LOC_Os08g45030.1	oru-miR145	|location[2573,2593]	| cDNA|multidrug resistance protein, putative, expressed
GO、Annotation & BLASTn	LOC_Os09g03610.1	osa-miR2864.1	|location[2205,2225]	| cDNA|flowering time control protein FCA, putative, expressed
GO、Annotation & BLASTn	LOC_Os09g03610.2	osa-miR2864.1	|location[2205,2225]	| cDNA|flowering time control protein FCA, putative, expressed
GO、Annotation & BLASTn	LOC_Os09g03610.3	osa-miR2864.1	|location[2205,2225]	| cDNA|flowering time control protein FCA, putative, expressed
GO、Annotation & BLASTn	LOC_Os09g03610.4	osa-miR2864.1	|location[2205,2225]	| cDNA|flowering time control protein FCA, putative, expressed
GO	LOC_Os09g31438.1	osa-miR156a,b,c,d,e,f,g,h,i,j,k,l	|location[808,828]	| cDNA|OsSPL17 - SBP-box gene family member, expressed
		osa-miR529b	|location[804,824]	| cDNA|OsSPL17 - SBP-box gene family member, expressed
GO	LOC_Os09g32944.1	osa-miR156a,b,c,d,e,f,g,h,i,j,k,l	|location[1034,1053]	| cDNA|OsSPL18 - SBP-box gene family member, expressed
GO	LOC_Os09g35690.1	osa-miR808	|location[1312,1333]	| cDNA|zinc RING finger protein, putative, expressed
		osa-miR819a,c,d,e,j,k-3p	|location[1311,1334]	| cDNA|zinc RING finger protein, putative, expressed
GO	LOC_Os09g35690.2	osa-miR808	|location[1322,1343]	| cDNA|zinc RING finger protein, putative, expressed
		osa-miR819a,c,d,e,j,k-3p	|location[1321,1344]	| cDNA|zinc RING finger protein, putative, expressed
GO	LOC_Os09g36160.1	oru-miR46	|location[955,975]	| cDNA|LRP1, putative, expressed
		oru-miR139	|location[361,381]	| cDNA|LRP1, putative, expressed
GO	LOC_Os09g36910.1	oru-miR289	|location[486,506]	| cDNA|bZIP transcription factor domain containing protein, expressed
GO	LOC_Os10g21810.2	oru-miR69	|location[79,98]	| cDNA|histidine kinase, putative, expressed
GO	LOC_Os10g39030.1	oru-miR69	|location[794,813]	| cDNA|homeobox domain containing protein, expressed
GO	LOC_Os10g41440.1	osa-miR1862f	|location[853,872]	| cDNA|KH domain containing protein, putative, expressed
		osa-miR1862g	|location[853,872]	| cDNA|KH domain containing protein, putative, expressed
GO	LOC_Os11g04710.1	oru-miR90	|location[489,509]	| cDNA|cytochrome P450, putative, expressed
GO	LOC_Os11g05850.2	oru-miR69	|location[10,29]	| cDNA|cyclin-T1-3, putative, expressed
GO	LOC_Os11g09160.1	oru-miR69	|location[130,149]	| cDNA|B3 DNA binding domain containing protein, expressed
GO	LOC_Os11g12620.1	oru-miR69	|location[2525,2544]	| cDNA|receptor protein kinase CLAVATA1 precursor, putative, expressed
		oru-miR226	|location[264,284]	| cDNA|receptor protein kinase CLAVATA1 precursor, putative, expressed
GO	LOC_Os11g29290.1	oru-miR289	|location[1362,1382]	| cDNA|cytochrome P450, putative, expressed
GO	LOC_Os11g30370.1	osa-miR156a,b,c,d,e,f,g,h,i,j,k,l	|location[1091,1110]	| cDNA|OsSPL19 - SBP-box gene family member, expressed
GO	LOC_Os11g31620.1	osa-miR2124a,b,c,d,e,f,g,h,i	|location[2932,2955]	| cDNA|OsFBL55 - F-box domain and LRR containing protein, expressed
GO	LOC_Os11g39670.1	oru-miR69	|location[210,229]	| cDNA|seryl-tRNA synthetase, putative, expressed
		oru-miR137	|location[2057,2077]	| cDNA|seryl-tRNA synthetase, putative, expressed
GO	LOC_Os11g39670.2	oru-miR69	|location[210,229]	| cDNA|seryl-tRNA synthetase, putative, expressed
		oru-miR137	|location[2057,2077]	| cDNA|seryl-tRNA synthetase, putative, expressed
GO	LOC_Os11g43890.1	oru-miR139	|location[98,118]	| cDNA|WD domain, G-beta repeat domain containing protein, expressed
GO	LOC_Os12g04480.1	oru-miR90	|location[510,530]	| cDNA|cytochrome P450, putative, expressed
GO	LOC_Os12g06610.1	osa-miR1850.3	|location[358,379]	| cDNA|nucleolar complex protein 2, putative, expressed
GO	LOC_Os12g12300.1	oru-miR33	|location[157,176]	| cDNA|EDM2, putative, expressed
		oru-miR226	|location[68,88]	| cDNA|EDM2, putative, expressed
GO	LOC_Os12g29520.1	oru-miR69	|location[172,191]	| cDNA|auxin response factor, putative, expressed
		osa-miR3979-3p	|location[197,216]	| cDNA|auxin response factor, putative, expressed
GO	LOC_Os12g29520.2	oru-miR69	|location[172,191]	| cDNA|auxin response factor, putative, expressed
		osa-miR3979-3p	|location[197,216]	| cDNA|auxin response factor, putative, expressed
GO	LOC_Os12g29520.3	oru-miR69	|location[172,191]	| cDNA|auxin response factor, putative, expressed
		osa-miR3979-3p	|location[197,216]	| cDNA|auxin response factor, putative, expressed
GO	LOC_Os12g29520.4	oru-miR69	|location[172,191]	| cDNA|auxin response factor, putative, expressed
		osa-miR3979-3p	|location[197,216]	| cDNA|auxin response factor, putative, expressed
GO	LOC_Os12g29520.5	oru-miR69	|location[172,191]	| cDNA|auxin response factor, putative, expressed
		osa-miR3979-3p	|location[197,216]	| cDNA|auxin response factor, putative, expressed
GO	LOC_Os12g38970.1	osa-miR5485	|location[2317,2337]	| cDNA|VIP4, putative, expressed
GO	LOC_Os12g40560.1	osa-miR1884a	|location[2328,2349]	| cDNA|KH domain containing protein, putative, expressed
		osa-miR1884b-3p	|location[2147,2170]	| cDNA|KH domain containing protein, putative, expressed
		osa-miR2123a,b,c	|location[2152,2173]	| cDNA|KH domain containing protein, putative, expressed
		osa-miR806a,b,c,d,e,f,g,h	|location[2158,2179]	| cDNA|KH domain containing protein, putative, expressed
GO	LOC_Os12g40560.2	osa-miR1884a	|location[2328,2349]	| cDNA|KH domain containing protein, putative, expressed
		osa-miR1884b-3p	|location[2147,2170]	| cDNA|KH domain containing protein, putative, expressed
		osa-miR2123a,b,c	|location[2152,2173]	| cDNA|KH domain containing protein, putative, expressed
		osa-miR806a,b,c,d,e,f,g,h	|location[2158,2179]	| cDNA|KH domain containing protein, putative, expressed
GO	LOC_Os12g41860.1	osa-miR166a,b,c,d,f,g,h,m,n	|location[877,897]	| cDNA|START domain containing protein, expressed
GO	LOC_Os12g41950.1	oru-miR69	|location[90,109]	| cDNA|auxin response factor, putative, expressed
		osa-miR167a,b,c,d,e,f,g,h,i,j	|location[3322,3342]	| cDNA|auxin response factor, putative, expressed
GO	LOC_Os12g42610.1	oru-miR139	|location[448,468]	| cDNA|YABBY domain containing protein, putative, expressed
GO、KEGG	LOC_Os11g34460.2	osa-miR1884a	|location[1586,1607]	| cDNA|OsFBO10 - F-box and other domain containing protein, expressed
		osa-miR1884b-5p	|location[1588,1611]	| cDNA|OsFBO10 - F-box and other domain containing protein, expressed
		osa-miR2123a,b,c	|location[1410,1431]	| cDNA|OsFBO10 - F-box and other domain containing protein, expressed
KEGG	LOC_Os01g10580.1	oru-miR69	|location[862,881]	| cDNA|B-box zinc finger family protein, putative, expressed
		oru-miR139	|location[205,225]	| cDNA|B-box zinc finger family protein, putative, expressed
		oru-miR139	|location[847,867]	| cDNA|B-box zinc finger family protein, putative, expressed
		osa-miR818a,b,c,d,e	|location[1391,1412]	| cDNA|B-box zinc finger family protein, putative, expressed
KEGG	LOC_Os01g61480.1	osa-miR531b	|location[171,190]	| cDNA|helix-loop-helix DNA-binding domain containing protein, expressed
KEGG	LOC_Os02g39140.1	oru-miR69	|location[4,23]	| cDNA|helix-loop-helix DNA-binding domain containing protein, expressed
		osa-miR2102-5p	|location[733,752]	| cDNA|helix-loop-helix DNA-binding domain containing protein, expressed
KEGG	LOC_Os02g39140.2	oru-miR69	|location[4,23]	| cDNA|helix-loop-helix DNA-binding domain containing protein, expressed
		osa-miR2102-5p	|location[733,752]	| cDNA|helix-loop-helix DNA-binding domain containing protein, expressed
KEGG	LOC_Os02g43170.1	osa-miR1848	|location[141,161]	| cDNA|B-box zinc finger family protein, putative, expressed
KEGG	LOC_Os02g43170.2	osa-miR1848	|location[141,161]	| cDNA|B-box zinc finger family protein, putative, expressed
KEGG	LOC_Os02g49880.1	oru-miR147	|location[2657,2677]	| cDNA|CCT/B-box zinc finger protein, putative, expressed
		oru-miR147	|location[2657,2677]	| cDNA|CCT/B-box zinc finger protein, putative, expressed
		osa-miR1884b-3p	|location[2340,2363]	| cDNA|CCT/B-box zinc finger protein, putative, expressed
		osa-miR2123a,b,c	|location[2345,2366]	| cDNA|CCT/B-box zinc finger protein, putative, expressed
KEGG	LOC_Os03g61950.1	osa-miR812o-5p	|location[2351,2371]	| cDNA|kelch motif family protein, putative, expressed
KEGG	LOC_Os03g61950.2	osa-miR812o-5p	|location[2756,2776]	| cDNA|kelch motif family protein, putative, expressed
KEGG	LOC_Os05g47560.1	osa-miR5161	|location[1050,1069]	| cDNA|serine/threonine-protein kinase SNT7, chloroplast precursor, putative, expressed
KEGG	LOC_Os07g05010.1	osa-miR530-5p	|location[56,75]	| cDNA|helix-loop-helix DNA-binding domain containing protein, expressed
KEGG	LOC_Os07g05010.2	osa-miR530-5p	|location[56,75]	| cDNA|helix-loop-helix DNA-binding domain containing protein, expressed
KEGG	LOC_Os07g05010.3	osa-miR530-5p	|location[56,75]	| cDNA|helix-loop-helix DNA-binding domain containing protein, expressed
KEGG	LOC_Os07g31280.3	osa-miR5512	|location[976,996]	| cDNA|casein kinase II subunit beta-4, putative, expressed
KEGG	LOC_Os08g13360.1	osa-miR2102-5p	|location[515,534]	| cDNA|kelch repeat protein, putative, expressed
KEGG	LOC_Os08g13360.2	osa-miR2102-5p	|location[515,534]	| cDNA|kelch repeat protein, putative, expressed
KEGG	LOC_Os10g32900.1	osa-miR1846e	|location[242,261]	| cDNA|CCT motif family protein, expressed
KEGG	LOC_Os10g40740.1	osa-miR1436	|location[1619,1639]	| cDNA|helix-loop-helix DNA-binding domain containing protein, expressed
KEGG	LOC_Os11g25560.1	osa-miR1848	|location[501,521]	| cDNA|BHLH transcription factor, putative, expressed
KEGG	LOC_Os04g45690.1	oru-miR289	|location[720,740]	| cDNA|B-box zinc finger family protein, putative, expressed
KEGG	LOC_Os01g61900.1	oru-miR139	|location[370,390]	| cDNA|CCT motif family protein, expressed
		oru-miR226	|location[372,392]	| cDNA|CCT motif family protein, expressed
KEGG	LOC_Os06g49880.2	oru-miR33	|location[324,343]	| cDNA|B-box zinc finger family protein, putative, expressed
		oru-miR139	|location[30,50]	| cDNA|B-box zinc finger family protein, putative, expressed
		oru-miR226	|location[116,136]	| cDNA|B-box zinc finger family protein, putative, expressed
KEGG	LOC_Os06g49880.1	oru-miR33	|location[324,343]	| cDNA|B-box zinc finger family protein, putative, expressed
		oru-miR139	|location[30,50]	| cDNA|B-box zinc finger family protein, putative, expressed
		oru-miR226	|location[116,136]	| cDNA|B-box zinc finger family protein, putative, expressed
KEGG	LOC_Os05g11510.1	oru-miR69	|location[152,171]	| cDNA|B-box zinc finger family protein, putative, expressed
		oru-miR69	|location[385,404]	| cDNA|B-box zinc finger family protein, putative, expressed
		oru-miR180	|location[1047,1067]	| cDNA|B-box zinc finger family protein, putative, expressed
		oru-miR279	|location[107,126]	| cDNA|B-box zinc finger family protein, putative, expressed
Annotation & BLASTn	LOC_Os07g30250.1	osa-miR1436/osa-miR818a	|location[3027,3047]	| cDNA|RFT1, putative, expressed
Annotation & BLASTn	LOC_Os07g05720.1	osa-miR159e	|location[1330,1350]	| cDNA|TCP family transcription factor, putative, expressed
		osa-miR319a-3p.2	|location[1330,1349]	| cDNA|TCP family transcription factor, putative, expressed
		osa-miR319b	|location[1330,1349]	| cDNA|TCP family transcription factor, putative, expressed
Annotation & BLASTn	LOC_Os02g53620.1	osa-miR169a,b,c,d,e,f,g,h,i,j,k,l,m,n,o	|location[988,1008]	| cDNA|nuclear transcription factor Y subunit, putative, expressed
Annotation & BLASTn	LOC_Os03g07880.1	osa-miR169a,b,c,d,e,f,g,h,i,j,k,l,m,n,o	|location[844,864]	| cDNA|nuclear transcription factor Y subunit, putative, expressed
Annotation & BLASTn	LOC_Os03g07880.2	osa-miR169a,b,c,d,e,f,g,h,i,j,k,l,m,n,o	|location[993,1013]	| cDNA|nuclear transcription factor Y subunit, putative, expressed
Annotation & BLASTn	LOC_Os03g07880.3	osa-miR169a,b,c,d,e,f,g,h,i,j,k,l,m,n,o	|location[756,776]	| cDNA|nuclear transcription factor Y subunit, putative, expressed
Annotation & BLASTn	LOC_Os03g29760.1	osa-miR169a,b,c,d,e,f,g,h,i,j,k,l,m,n,o	|location[1284,1304]	| cDNA|nuclear transcription factor Y subunit, putative, expressed
Annotation & BLASTn	LOC_Os03g29760.2	osa-miR169a,b,c,d,e,f,g,h,i,j,k,l,m,n,o	|location[1364,1384]	| cDNA|nuclear transcription factor Y subunit, putative, expressed
Annotation & BLASTn	LOC_Os03g29760.3	osa-miR169a,b,c,d,e,f,g,h,i,j,k,l,m,n,o	|location[1264,1284]	| cDNA|nuclear transcription factor Y subunit, putative, expressed
Annotation & BLASTn	LOC_Os03g44540.1	osa-miR169a,b,c,d,e,f,g,h,i,j,k,l,m,n,o	|location[1718,1738]	| cDNA|nuclear transcription factor Y subunit, putative, expressed
Annotation & BLASTn	LOC_Os03g48970.1	osa-miR169a,b,c,d,e,f,g,h,i,j,k,l,m,n,o	|location[1236,1256]	| cDNA|nuclear transcription factor Y subunit, putative, expressed
Annotation & BLASTn	LOC_Os03g48970.2	osa-miR169a,b,c,d,e,f,g,h,i,j,k,l,m,n,o	|location[1765,1785]	| cDNA|nuclear transcription factor Y subunit, putative, expressed
Annotation & BLASTn	LOC_Os03g48970.3	osa-miR169a,b,c,d,e,f,g,h,i,j,k,l,m,n,o	|location[1935,1955]	| cDNA|nuclear transcription factor Y subunit, putative, expressed
Annotation & BLASTn	LOC_Os03g48970.4	osa-miR169a,b,c,d,e,f,g,h,i,j,k,l,m,n,o	|location[1228,1248]	| cDNA|nuclear transcription factor Y subunit, putative, expressed
Annotation & BLASTn	LOC_Os07g06470.1	osa-miR169a,b,c,d,e,f,g,h,i,j,k,l,m,n,o	|location[1425,1445]	| cDNA|nuclear transcription factor Y subunit, putative, expressed
Annotation & BLASTn	LOC_Os07g06470.2	osa-miR169a,b,c,d,e,f,g,h,i,j,k,l,m,n,o	|location[1214,1234]	| cDNA|nuclear transcription factor Y subunit, putative, expressed
Annotation & BLASTn	LOC_Os07g41720.1	osa-miR169a,b,c,d,e,f,g,h,i,j,k,l,m,n,o	|location[1169,1189]	| cDNA|nuclear transcription factor Y subunit, putative, expressed
Annotation & BLASTn	LOC_Os07g41720.2	osa-miR169a,b,c,d,e,f,g,h,i,j,k,l,m,n,o	|location[1302,1322]	| cDNA|nuclear transcription factor Y subunit, putative, expressed
Annotation & BLASTn	LOC_Os12g42400.1	osa-miR169a,b,c,d,e,f,g,h,i,j,k,l,m,n,o	|location[1256,1276]	| cDNA|nuclear transcription factor Y subunit, putative, expressed
Annotation & BLASTn	LOC_Os12g42400.2	osa-miR169a,b,c,d,e,f,g,h,i,j,k,l,m,n,o	|location[1202,1222]	| cDNA|nuclear transcription factor Y subunit, putative, expressed
Annotation & BLASTn	LOC_Os12g42400.3	osa-miR169a,b,c,d,e,f,g,h,i,j,k,l,m,n,o	|location[1247,1267]	| cDNA|nuclear transcription factor Y subunit, putative, expressed
Annotation & BLASTn	LOC_Os07g32880.1	osa-miR2096-5p	|location[876,896]	| cDNA|ATP synthase gamma chain, putative, expressed
Annotation & BLASTn	LOC_Os09g28440.1	osa-miR2096-5p	|location[469,489]	| cDNA|AP2 domain containing protein, expressed
Annotation & BLASTn	LOC_Os12g41060.1	osa-miR2125	|location[1776,1799]	| cDNA|AP2 domain containing protein, expressed
Annotation & BLASTn	LOC_Os03g12950.1	osa-miR2877	|location[620,643]	| cDNA|AP2-like ethylene-responsive transcription factor AINTEGUMENTA, putative, expressed
Annotation & BLASTn	LOC_Os02g32140.1	osa-miR3980a-3p	|location[279,299]	| cDNA|AP2 domain containing protein, expressed
		osa-miR3980b-3p	|location[279,299]	| cDNA|AP2 domain containing protein, expressed
Annotation & BLASTn	LOC_Os02g10760.1	osa-miR5338	|location[604,624]	| cDNA|AP2 domain containing protein, expressed
Annotation & BLASTn	LOC_Os02g23823.2	osa-miR812o-3p	|location[383,406]	| cDNA|helix-loop-helix DNA-binding domain containing protein, expressed
Annotation & BLASTn	LOC_Os03g29680.1	osa-miR819a,b,c,d,e,f,g,h,i,j,k	|location[1090,1111]	| cDNA|EARLY flowering protein, putative, expressed
Annotation & BLASTn	LOC_Os05g08530.1	oru-miR106	|location[1548,1568]	| cDNA|phototropic-responsive NPH3 family protein, putative, expressed
Annotation & BLASTn	LOC_Os01g64790.1	oru-miR127	|location[845,865]	| cDNA|AP2 domain containing protein, expressed
Annotation & BLASTn	LOC_Os02g05470.1	oru-miR127	|location[55,75]	| cDNA|CCT motif family protein, expressed
Annotation & BLASTn	LOC_Os02g05470.2	oru-miR127	|location[55,75]	| cDNA|CCT motif family protein, expressed
Annotation & BLASTn	LOC_Os09g28390.1	oru-miR127	|location[11,31]	| cDNA|cytochrome P450, putative, expressed
Annotation & BLASTn	LOC_Os02g09650.1	oru-miR144	|location[258,278]	| cDNA|AP2 domain containing protein, expressed
Annotation & BLASTn	LOC_Os03g04680.1	oru-miR144	|location[1562,1582]	| cDNA|cytochrome P450, putative, expressed
Annotation & BLASTn	LOC_Os03g22770.2	oru-miR144	|location[636,656]	| cDNA|CCT/B-box zinc finger protein, putative, expressed
Annotation & BLASTn	LOC_Os03g22770.1	oru-miR144	|location[636,656]	| cDNA|CCT/B-box zinc finger protein, putative, expressed
Annotation & BLASTn	LOC_Os05g27930.1	oru-miR135	|location[23,43]	| cDNA|AP2 domain containing protein, expressed
Annotation & BLASTn	LOC_Os05g27930.4	oru-miR135	|location[23,43]	| cDNA|AP2 domain containing protein, expressed
Annotation & BLASTn	LOC_Os05g27930.2	oru-miR135	|location[17,37]	| cDNA|AP2 domain containing protein, expressed
Annotation & BLASTn	LOC_Os03g07830.1	oru-miR187	|location[819,839]	| cDNA|AP2 domain containing protein, expressed
Annotation & BLASTn	LOC_Os09g28310.1	oru-miR198	|location[1715,1735]	| cDNA|bZIP transcription factor, putative, expressed
Annotation & BLASTn	LOC_Os08g43160.1	oru-miR222	|location[459,479]	| cDNA|TCP family transcription factor, putative, expressed
Annotation & BLASTn	LOC_Os01g55100.1	oru-miR73	|location[193,214]	| cDNA|slTCP3, putative, expressed
Annotation & BLASTn	LOC_Os10g41520.1	oru-miR87	|location[917,936]	| cDNA|casein kinase II subunit beta-4, putative, expressed
Annotation & BLASTn	LOC_Os10g41520.2	oru-miR87	|location[914,933]	| cDNA|casein kinase II subunit beta-4, putative, expressed
Annotation & BLASTn	LOC_Os01g51140.2	oru-miR94	|location[363,383]	| cDNA|helix-loop-helix DNA-binding domain containing protein, expressed
Annotation & BLASTn	LOC_Os01g51140.1	oru-miR94	|location[346,366]	| cDNA|helix-loop-helix DNA-binding domain containing protein, expressed
