# Supplementary material for: Identification and Functional Analysis of Flowering Related microRNAs in Common Wild Rice (Oryza rufipogon Griff.)
Source: PLoS One. 2013 Dec 30;8(12):e82844. doi: 10.1371/journal.pone.0082844 (PMC3875430; doi:10.1371/journal.pone.0082844)
Supplement: Table S5 — Difference expression analyses of flowering miRNAs among the 3 libraries respectively. (XLSX) [file pone.0082844.s008.xlsx]

## Sheet: Supplementary Table S5
Supplementary Table S5. Difference expression analyses of flowering miRNAs among the 3 libraries respectively
miRNA ID	Actual miRNA count			Total count of clean reads			Normalized expression of miRNAa			FC(log2 V2/V1)b	P(V2/V1)c	sig(V2/V1)d	FC(log2 F2/V1)	P(F2/V1)	sig(F2/V1)	FC(log2 F2/V2)	P(F2/V2)	sig(F2/V2)	Categorye
	CWR-V1	CWR-V2	CWR-F2	CWR-V1-total-reads	CWR-V2-total-reads	CWR-F2-total-reads	CWR-V1-std	CWR-V2-std	CWR-F2-std
osa-miR1436	46	84	37	20156098	21531511	20995942	2.28219	3.90126	1.76225	0.773522	0.00301241		-0.373003	0.242239		-1.14653	3.04274e-05	**	F-miRNA
osa-miR156a	197433	747378	342660	20156098	21531511	20995942	9795.2	34710.9	16320.3	1.82524	0	**	0.73652	0		-1.08872	0	**	F-miRNA
osa-miR156b	197670	748087	343215	20156098	21531511	20995942	9806.96	34743.8	16346.7	1.82488	0	**	0.737125	0		-1.08775	0	**	F-miRNA
osa-miR156c	197662	748066	343194	20156098	21531511	20995942	9806.56	34742.8	16345.7	1.8249	0	**	0.737095	0		-1.0878	0	**	F-miRNA
osa-miR156d	492587	1330656	833730	20156098	21531511	20995942	24438.6	61800.4	39709.1	1.33845	0	**	0.700308	0		-0.638146	0		N-miRNA
osa-miR156e	197433	747378	342660	20156098	21531511	20995942	9795.2	34710.9	16320.3	1.82524	0	**	0.73652	0		-1.08872	0	**	F-miRNA
osa-miR156f	491950	1328385	830912	20156098	21531511	20995942	24407	61694.9	39574.9	1.33786	0	**	0.69729	0		-0.640567	0		N-miRNA
osa-miR156g	197662	748073	343196	20156098	21531511	20995942	9806.56	34743.2	16345.8	1.82491	0	**	0.737103	0		-1.08781	0	**	F-miRNA
osa-miR156h	492032	1328442	830966	20156098	21531511	20995942	24411.1	61697.6	39577.5	1.33768	0	**	0.697143	0		-0.640535	0		N-miRNA
osa-miR156i	197433	747378	342660	20156098	21531511	20995942	9795.2	34710.9	16320.3	1.82524	0	**	0.73652	0		-1.08872	0	**	F-miRNA
osa-miR156j	492032	1328442	830966	20156098	21531511	20995942	24411.1	61697.6	39577.5	1.33768	0	**	0.697143	0		-0.640535	0		N-miRNA
osa-miR156k	463	1953	835	20156098	21531511	20995942	22.9707	90.7043	39.7696	1.98137	5.03215e-196	**	0.79187	4.32316e-22		-1.1895	3.16939e-96	**	F-miRNA
osa-miR156l	15	226	104	20156098	21531511	20995942	0.744192	10.4962	4.95334	3.81806	8.18918e-47	**	2.73465	5.1003e-17	**	-1.0834	5.47725e-11	**	F-miRNA
osa-miR159e	3	1	3	20156098	21531511	20995942	0.148838	0.0464436	0.142885	-1.6802	—		-0.0588941	—		1.6213	—		—
osa-miR160a	44	26	61	20156098	21531511	20995942	2.18296	1.20753	2.90532	-0.854225	0.0153899		0.412412	0.148933		1.26664	9.76344e-05	**	F-miRNA
osa-miR160b	44	26	61	20156098	21531511	20995942	2.18296	1.20753	2.90532	-0.854225	0.0153899		0.412412	0.148933		1.26664	9.76344e-05	**	F-miRNA
osa-miR160c	44	26	62	20156098	21531511	20995942	2.18296	1.20753	2.95295	-0.854225	0.0153899		0.435871	0.125565		1.2901	6.74593e-05	**	F-miRNA
osa-miR160d	44	28	61	20156098	21531511	20995942	2.18296	1.30042	2.90532	-0.74731	0.0307686		0.412412	0.148933		1.15972	0.000278435	**	F-miRNA
osa-miR160e	16	9	15	20156098	21531511	20995942	0.793804	0.417992	0.714424	-0.925308	—		-0.152004	—		0.773305	—		—
osa-miR160f	35	14	18	20156098	21531511	20995942	1.73645	0.65021	0.857309	-1.41716	0.00118518	**	-1.01825	0.0131764	*	0.398909	—		E-miRNA
osa-miR162a	391	891	263	20156098	21531511	20995942	19.3986	41.3812	12.5262	1.09302	1.59218e-38	**	-0.631	3.06072e-08		-1.72402	5.28449e-77	**	F-miRNA
osa-miR164a	12240	13821	3366	20156098	21531511	20995942	607.26	641.896	160.317	0.0800253	7.78832e-06		-1.92139	0	**	-2.00142	0	**	F-miRNA
osa-miR164b	12240	13823	3366	20156098	21531511	20995942	607.26	641.989	160.317	0.080234	7.36887e-06		-1.92139	0	**	-2.00162	0	**	F-miRNA
osa-miR164c	9	5	1	20156098	21531511	20995942	0.446515	0.232218	0.0476283	-0.94323	—		-3.22882	—		-2.28559	—		—
osa-miR164d	1771	802	699	20156098	21531511	20995942	87.8642	37.2477	33.2921	-1.23812	7.69964e-98	**	-1.40009	2.50708e-116	**	-0.161971	0.0299591		E-miRNA
osa-miR164e	51	143	812	20156098	21531511	20995942	2.53025	6.64143	38.6741	1.39221	3.68556e-10	**	3.93402	6.83503e-171	**	2.5418	4.56576e-118	**	F-miRNA
osa-miR164f	12248	13823	3366	20156098	21531511	20995942	607.657	641.989	160.317	0.0792914	9.38804e-06		-1.92233	0	**	-2.00162	0	**	F-miRNA
osa-miR166a	127963	411021	50553	20156098	21531511	20995942	6348.6	19089.3	2407.75	1.58825	0	**	-1.39875	0	**	-2.987	0	**	F-miRNA
osa-miR166b	127898	410802	50534	20156098	21531511	20995942	6345.37	19079.1	2406.85	1.58822	0	**	-1.39856	0	**	-2.98678	0	**	F-miRNA
osa-miR166c	157795	453948	85850	20156098	21531511	20995942	7828.65	21083	4088.89	1.42924	0	**	-0.937056	0		-2.3663	0	**	F-miRNA
osa-miR166d	127965	411021	50555	20156098	21531511	20995942	6348.7	19089.3	2407.85	1.58823	0	**	-1.39872	0	**	-2.98695	0	**	F-miRNA
osa-miR166f	127935	410976	50539	20156098	21531511	20995942	6347.21	19087.2	2407.08	1.58841	0	**	-1.39884	0	**	-2.98725	0	**	F-miRNA
osa-miR166g	46695	111222	24777	20156098	21531511	20995942	2316.67	5165.55	1180.09	1.15687	0	**	-0.973161	0		-2.13003	0	**	F-miRNA
osa-miR166h	39384	95026	22763	20156098	21531511	20995942	1953.95	4413.35	1084.16	1.17548	0	**	-0.849813	0		-2.02529	0	**	F-miRNA
osa-miR166m	9112	2052	2820	20156098	21531511	20995942	452.072	95.3022	134.312	-2.24597	0	**	-1.75097	0	**	0.495003	1.15439e-32		E-miRNA
osa-miR166n	158215	454053	85986	20156098	21531511	20995942	7849.49	21087.8	4095.36	1.42574	0	**	-0.938607	0		-2.36435	0	**	F-miRNA
osa-miR167a	9575	4650	6220	20156098	21531511	20995942	475.042	215.963	296.248	-1.13727	0	**	-0.681252	2.21157e-189		0.456023	2.06937e-60		N-miRNA
osa-miR167b	9582	4656	6210	20156098	21531511	20995942	475.39	216.241	295.771	-1.13647	0	**	-0.684628	3.67566e-191		0.451841	2.48271e-59		N-miRNA
osa-miR167c	9575	4650	6220	20156098	21531511	20995942	475.042	215.963	296.248	-1.13727	0	**	-0.681252	2.21157e-189		0.456023	2.06937e-60		N-miRNA
osa-miR167d	141941	55462	62791	20156098	21531511	20995942	7042.09	2575.85	2990.63	-1.45095	0	**	-1.23556	0	**	0.215397	4.31934e-145		E-miRNA
osa-miR167e	4255	9976	2970	20156098	21531511	20995942	211.102	463.321	141.456	1.13407	0	**	-0.57759	5.54184e-64		-1.71166	0	**	F-miRNA
osa-miR167f	141908	55475	62780	20156098	21531511	20995942	7040.45	2576.46	2990.1	-1.45028	0	**	-1.23547	0	**	0.214806	2.60146e-144		E-miRNA
osa-miR167g	144196	55537	63717	20156098	21531511	20995942	7153.96	2579.34	3034.73	-1.47174	0	**	-1.23718	0	**	0.234568	4.68888e-173		E-miRNA
osa-miR167h	141899	55456	62779	20156098	21531511	20995942	7040	2575.57	2990.05	-1.45068	0	**	-1.2354	0	**	0.215278	6.54253e-145		E-miRNA
osa-miR167i	4234	9928	2966	20156098	21531511	20995942	210.06	461.092	141.265	1.13425	0	**	-0.572397	1.11903e-62		-1.70665	0	**	F-miRNA
osa-miR167j	141936	55462	62792	20156098	21531511	20995942	7041.84	2575.85	2990.67	-1.4509	0	**	-1.23548	0	**	0.21542	4.01559e-145		E-miRNA
osa-miR169a	166	3881	2922	20156098	21531511	20995942	8.23572	180.247	139.17	4.45194	0	**	4.07881	0	**	-0.373133	2.72316e-26		E-miRNA
osa-miR169b	101	69	144	20156098	21531511	20995942	5.01089	3.20461	6.85847	-0.64492	0.00392325		0.452819	0.0151755		1.09774	8.21531e-08	**	F-miRNA
osa-miR169c	107	72	154	20156098	21531511	20995942	5.30857	3.34394	7.33475	-0.666775	0.00222768		0.466425	0.00985378		1.1332	1.2667e-08	**	F-miRNA
osa-miR169d	0	0	1	20156098	21531511	20995942	0.01	0.01	0.0476283	0	—		2.25182	—		2.25182	—		—
osa-miR169e	7	3	16	20156098	21531511	20995942	0.347289	0.139331	0.762052	-1.31763	—		1.13375	—		2.45138	—		—
osa-miR169f.1	2	1	6	20156098	21531511	20995942	0.0992256	0.0464436	0.28577	-1.09523	—		1.52607	—		2.6213	—		—
osa-miR169g	2	1	6	20156098	21531511	20995942	0.0992256	0.0464436	0.28577	-1.09523	—		1.52607	—		2.6213	—		—
osa-miR169h	13	42	27	20156098	21531511	20995942	0.644966	1.95063	1.28596	1.59664	0.000196522	**	0.995554	0.0381015		-0.601091	0.0905888		N-miRNA
osa-miR169i.1	13	42	27	20156098	21531511	20995942	0.644966	1.95063	1.28596	1.59664	0.000196522	**	0.995554	0.0381015		-0.601091	0.0905888		N-miRNA
osa-miR169j	13	42	27	20156098	21531511	20995942	0.644966	1.95063	1.28596	1.59664	0.000196522	**	0.995554	0.0381015		-0.601091	0.0905888		N-miRNA
osa-miR169k	12	39	27	20156098	21531511	20995942	0.595353	1.8113	1.28596	1.60521	0.000320495	**	1.11103	0.0233634	*	-0.494176	0.17227		E-miRNA
osa-miR169l	12	39	27	20156098	21531511	20995942	0.595353	1.8113	1.28596	1.60521	0.000320495	**	1.11103	0.0233634	*	-0.494176	0.17227		E-miRNA
osa-miR169m	13	42	27	20156098	21531511	20995942	0.644966	1.95063	1.28596	1.59664	0.000196522	**	0.995554	0.0381015		-0.601091	0.0905888		N-miRNA
osa-miR169n	2	0	6	20156098	21531511	20995942	0.0992256	0.01	0.28577	-3.31071	—		1.52607	—		4.83678	—		—
osa-miR169o	2	0	6	20156098	21531511	20995942	0.0992256	0.01	0.28577	-3.31071	—		1.52607	—		4.83678	—		—
osa-miR172a	11716	10609	4805	20156098	21531511	20995942	581.263	492.72	228.854	-0.238425	5.44213e-35		-1.34477	0	**	-1.10634	0	**	F-miRNA
osa-miR172b	74	18	14	20156098	21531511	20995942	3.67135	0.835984	0.666796	-2.13476	2.72333e-10	**	-2.46099	8.4367e-12	**	-0.326231	—		E-miRNA
osa-miR172c	2	2	3	20156098	21531511	20995942	0.0992256	0.0928871	0.142885	-0.0952332	—		0.526068	—		0.621302	—		—
osa-miR172d	11717	10609	4805	20156098	21531511	20995942	581.313	492.72	228.854	-0.238548	5.0112e-35		-1.34489	0	**	-1.10634	0	**	F-miRNA
osa-miR1846e	421	45	289	20156098	21531511	20995942	20.887	2.08996	13.7646	-3.32106	2.19349e-83	**	-0.601645	3.64543e-08		2.71941	2.39813e-46	**	F-miRNA
osa-miR1848	7	2	3	20156098	21531511	20995942	0.347289	0.0928871	0.142885	-1.90259	—		-1.28129	—		0.621302	—		—
osa-miR1850.3	0	8	5	20156098	21531511	20995942	0.01	0.371548	0.238141	5.21548	—		4.57375	—		-0.641733	—		—
osa-miR1862d	1339	1373	1171	20156098	21531511	20995942	66.4315	63.767	55.7727	-0.0590575	0.286287		-0.252309	1.20669e-05		-0.193252	0.000748735		—
osa-miR1862e	2896	3941	4048	20156098	21531511	20995942	143.679	183.034	192.799	0.349267	2.8097e-23		0.424254	5.15701e-34		0.0749866	0.0201888		—
osa-miR1862f	8	0	3	20156098	21531511	20995942	0.396902	0.01	0.142885	-5.31071	—		-1.47393	—		3.83678	—		—
osa-miR1862g	8	0	3	20156098	21531511	20995942	0.396902	0.01	0.142885	-5.31071	—		-1.47393	—		3.83678	—		—
osa-miR1884a	0	70	24	20156098	21531511	20995942	0.01	3.25105	1.14308	8.34476	8.48836e-21	**	6.83678	9.87711e-08	**	-1.50798	2.6579e-06	**	F-miRNA
osa-miR1884b-3p	360	689	529	20156098	21531511	20995942	17.8606	31.9996	25.1953	0.841274	4.36085e-20		0.496377	3.88364e-07		-0.344897	3.3267e-05		—
osa-miR1884b-5p	43	59	64	20156098	21531511	20995942	2.13335	2.74017	3.04821	0.361145	0.213687		0.514841	0.0697199		0.153696	0.555674		—
osa-miR2096-5p	6	0	3	20156098	21531511	20995942	0.297677	0.01	0.142885	-4.89567	—		-1.05889	—		3.83678	—		—
osa-miR2102-5p	0	0	2	20156098	21531511	20995942	0.01	0.01	0.0952565	0	—		3.25182	—		3.25182	—		—
osa-miR2123a	67	98	35	20156098	21531511	20995942	3.32406	4.55147	1.66699	0.453387	0.0468629		-0.9957	0.000717667		-1.44909	6.48604e-08	**	F-miRNA
osa-miR2123b	38	60	25	20156098	21531511	20995942	1.88529	2.78661	1.19071	0.56373	0.0586506		-0.662965	0.0731489		-1.2267	0.000206978	**	F-miRNA
osa-miR2123c	72	97	33	20156098	21531511	20995942	3.57212	4.50503	1.57173	0.334755	0.136234		-1.18443	5.38713e-05	**	-1.51918	2.56641e-08	**	F-miRNA
osa-miR2124a	4	8	3	20156098	21531511	20995942	0.198451	0.371548	0.142885	0.904767	—		-0.473932	—		-1.3787	—		—
osa-miR2124b	4	8	3	20156098	21531511	20995942	0.198451	0.371548	0.142885	0.904767	—		-0.473932	—		-1.3787	—		—
osa-miR2124c	4	8	3	20156098	21531511	20995942	0.198451	0.371548	0.142885	0.904767	—		-0.473932	—		-1.3787	—		—
osa-miR2124d	4	8	3	20156098	21531511	20995942	0.198451	0.371548	0.142885	0.904767	—		-0.473932	—		-1.3787	—		—
osa-miR2124e	4	8	3	20156098	21531511	20995942	0.198451	0.371548	0.142885	0.904767	—		-0.473932	—		-1.3787	—		—
osa-miR2124f	4	8	3	20156098	21531511	20995942	0.198451	0.371548	0.142885	0.904767	—		-0.473932	—		-1.3787	—		—
osa-miR2124g	4	8	3	20156098	21531511	20995942	0.198451	0.371548	0.142885	0.904767	—		-0.473932	—		-1.3787	—		—
osa-miR2124h	4	8	3	20156098	21531511	20995942	0.198451	0.371548	0.142885	0.904767	—		-0.473932	—		-1.3787	—		—
osa-miR2124i	4	8	3	20156098	21531511	20995942	0.198451	0.371548	0.142885	0.904767	—		-0.473932	—		-1.3787	—		—
osa-miR2125	7	12	2	20156098	21531511	20995942	0.347289	0.557323	0.0952565	0.682374	—		-1.86625	—		-2.54862	—		—
osa-miR2864.1	11	17	8	20156098	21531511	20995942	0.545741	0.789541	0.381026	0.532798	—		-0.518326	—		-1.05112	—		—
osa-miR2877	3	2	3	20156098	21531511	20995942	0.148838	0.0928871	0.142885	-0.680196	—		-0.0588941	—		0.621302	—		—
osa-miR319a-3p.2	4	13	86	20156098	21531511	20995942	0.198451	0.603766	4.09603	1.60521	—		4.36737	1.20937e-20	**	2.76216	5.1081e-15	**	F-miRNA
osa-miR319b	4	14	112	20156098	21531511	20995942	0.198451	0.65021	5.33436	1.71212	—		4.74846	8.36009e-28	**	3.03634	5.87674e-21	**	F-miRNA
osa-miR390	502	621	191	20156098	21531511	20995942	24.9056	28.8415	9.097	0.211673	0.0143967		-1.45301	4.17458e-36	**	-1.66468	1.15692e-51	**	F-miRNA
osa-miR393	135	100	84	20156098	21531511	20995942	6.69772	4.64436	4.00077	-0.528193	0.00529522		-0.743392	0.000173604		-0.2152	0.314831		—
osa-miR393b	340	267	282	20156098	21531511	20995942	16.8683	12.4004	13.4312	-0.443928	0.000158671		-0.328734	0.00459042		0.115194	0.349776		—
osa-miR3979-3p	0	0	1	20156098	21531511	20995942	0.01	0.01	0.0476283	0	—		2.25182	—		2.25182	—		—
osa-miR3979-5p	0	34	0	20156098	21531511	20995942	0.01	1.57908	0.01	7.30294	1.81298e-10	**	0	—		-7.30294	9.02007e-11	**	F-miRNA
osa-miR3980a-3p	11	0	0	20156098	21531511	20995942	0.545741	0.01	0.01	-5.77014	—		-5.77014	—		0	—		—
osa-miR3980b-3p	11	0	0	20156098	21531511	20995942	0.545741	0.01	0.01	-5.77014	—		-5.77014	—		0	—		—
osa-miR408	5036	5	162	20156098	21531511	20995942	249.85	0.232218	7.71578	-10.0714	0	**	-5.01711	0	**	5.05426	7.804e-43	**	F-miRNA
osa-miR5077	9	0	2	20156098	21531511	20995942	0.446515	0.01	0.0952565	-5.48064	—		-2.22882	—		3.25182	—		—
osa-miR5161	50	60	23	20156098	21531511	20995942	2.48064	2.78661	1.09545	0.167801	0.547897		-1.17919	0.00082037	**	-1.34699	6.62638e-05	**	F-miRNA
osa-miR529b	41	459	30	20156098	21531511	20995942	2.03412	21.3176	1.42885	3.38957	7.14209e-85	**	-0.509556	0.141328		-3.89912	1.12198e-97	**	F-miRNA
osa-miR530-3p	34	403	528	20156098	21531511	20995942	1.68683	18.7168	25.1477	3.47194	2.88081e-76	**	3.89804	6.21734e-111	**	0.426097	7.31274e-06		E-miRNA
osa-miR530-5p	49	767	691	20156098	21531511	20995942	2.43103	35.6222	32.9111	3.87314	6.02452e-157	**	3.75894	1.08636e-140	**	-0.114202	0.131291		E-miRNA
osa-miR531b	59	12	80	20156098	21531511	20995942	2.92715	0.557323	3.81026	-2.39291	1.56545e-09	**	0.380391	0.124614		2.7733	4.07485e-14	**	F-miRNA
osa-miR5338	0	0	50	20156098	21531511	20995942	0.01	0.01	2.38141	0	—		7.89567	2.48871e-15	**	7.89567	4.65367e-16	**	F-miRNA
osa-miR5485	4	1	272	20156098	21531511	20995942	0.198451	0.0464436	12.9549	-2.09523	—		6.02857	4.59294e-73	**	8.1238	5.76692e-82	**	F-miRNA
osa-miR5508	170	889	235	20156098	21531511	20995942	8.43417	41.2883	11.1926	2.29142	3.90879e-108	**	0.408232	0.0047775		-1.88318	1.50445e-86	**	F-miRNA
osa-miR5512	182	150	113	20156098	21531511	20995942	9.02953	6.96653	5.38199	-0.374209	0.018429		-0.74651	1.1983e-05		-0.372301	0.0379157		—
osa-miR806a	198	283	108	20156098	21531511	20995942	9.82333	13.1435	5.14385	0.420068	0.00158619		-0.933363	3.22825e-08		-1.35343	2.12674e-18	**	F-miRNA
osa-miR806b	80	100	30	20156098	21531511	20995942	3.96902	4.64436	1.42885	0.226695	0.296768		-1.47393	4.64068e-07	**	-1.70063	8.56165e-10	**	F-miRNA
osa-miR806c	204	292	110	20156098	21531511	20995942	10.121	13.5615	5.23911	0.422166	0.00126727		-0.94996	1.23048e-08		-1.37213	2.64703e-19	**	F-miRNA
osa-miR806d	204	292	110	20156098	21531511	20995942	10.121	13.5615	5.23911	0.422166	0.00126727		-0.94996	1.23048e-08		-1.37213	2.64703e-19	**	F-miRNA
osa-miR806e	199	281	105	20156098	21531511	20995942	9.87294	13.0506	5.00097	0.402569	0.0024838		-0.981273	7.51097e-09		-1.38384	7.42638e-19	**	F-miRNA
osa-miR806f	194	279	104	20156098	21531511	20995942	9.62488	12.9578	4.95334	0.428975	0.00138635		-0.958367	2.21057e-08		-1.38734	8.47668e-19	**	F-miRNA
osa-miR806h	204	292	110	20156098	21531511	20995942	10.121	13.5615	5.23911	0.422166	0.00126727		-0.94996	1.23048e-08		-1.37213	2.64703e-19	**	F-miRNA
osa-miR808	194	64	29	20156098	21531511	20995942	9.62488	2.97239	1.38122	-1.69515	1.59667e-18	**	-2.80083	6.7988e-33	**	-1.10568	0.000416143	**	F-miRNA
osa-miR811d.1	9	5	2	20156098	21531511	20995942	0.446515	0.232218	0.0952565	-0.94323	—		-2.22882	—		-1.28559	—		—
osa-miR812o-3p	21	34	35	20156098	21531511	20995942	1.04187	1.57908	1.66699	0.599912	0.134739		0.678071	0.0877984		0.0781592	0.821882		—
osa-miR812o-5p	3	2	3	20156098	21531511	20995942	0.148838	0.0928871	0.142885	-0.680196	—		-0.0588941	—		0.621302	—		—
osa-miR818a	19	2	9	20156098	21531511	20995942	0.942643	0.0928871	0.428654	-3.34316	—		-1.1369	—		2.20626	—		—
osa-miR818b	41	12	17	20156098	21531511	20995942	2.03412	0.557323	0.80968	-1.86782	1.83794e-05	**	-1.32898	0.000897	**	0.538839	—		E-miRNA
osa-miR818c	19	3	7	20156098	21531511	20995942	0.942643	0.139331	0.333398	-2.7582	—		-1.49947	—		1.25873	—		—
osa-miR818d	181	57	179	20156098	21531511	20995942	8.97991	2.64728	8.52546	-1.76219	2.85333e-18	**	-0.0749243	0.621794		1.68726	9.92883e-17	**	F-miRNA
osa-miR818e	41	13	16	20156098	21531511	20995942	2.03412	0.603766	0.762052	-1.75235	4.13036e-05	**	-1.41645	0.00049057	**	0.335899	—		E-miRNA
osa-miR819a-3p	2946	3596	2502	20156098	21531511	20995942	146.159	167.011	119.166	0.192402	7.63436e-08		-0.29457	5.30529e-14		-0.486972	5.18733e-39		—
osa-miR819a-5p	57	81	82	20156098	21531511	20995942	2.82793	3.76193	3.90552	0.411727	0.0987613		0.465768	0.0606453		0.0540411	0.810659		—
osa-miR819b	39	60	64	20156098	21531511	20995942	1.9349	2.78661	3.04821	0.526255	0.0756319		0.655704	0.0241999		0.129448	0.618033		—
osa-miR819c-3p	2058	2675	1871	20156098	21531511	20995942	102.103	124.237	89.1125	0.283063	1.90221e-11		-0.196328	2.01778e-05		-0.47939	1.15303e-28		—
osa-miR819c-5p	57	81	82	20156098	21531511	20995942	2.82793	3.76193	3.90552	0.411727	0.0987613		0.465768	0.0606453		0.0540411	0.810659		—
osa-miR819d-3p	2946	3596	2502	20156098	21531511	20995942	146.159	167.011	119.166	0.192402	7.63436e-08		-0.29457	5.30529e-14		-0.486972	5.18733e-39		—
osa-miR819d-5p	57	81	82	20156098	21531511	20995942	2.82793	3.76193	3.90552	0.411727	0.0987613		0.465768	0.0606453		0.0540411	0.810659		—
osa-miR819e-3p	2256	2957	2023	20156098	21531511	20995942	111.926	137.334	96.352	0.295134	2.07351e-13		-0.216165	9.70745e-07		-0.511299	3.07714e-35		—
osa-miR819e-5p	57	81	82	20156098	21531511	20995942	2.82793	3.76193	3.90552	0.411727	0.0987613		0.465768	0.0606453		0.0540411	0.810659		—
osa-miR819f	57	81	82	20156098	21531511	20995942	2.82793	3.76193	3.90552	0.411727	0.0987613		0.465768	0.0606453		0.0540411	0.810659		—
osa-miR819g	56	81	83	20156098	21531511	20995942	2.77832	3.76193	3.95314	0.437262	0.0808821		0.50879	0.0406971		0.0715285	0.750758		—
osa-miR819h-3p	204	472	298	20156098	21531511	20995942	10.121	21.9214	14.1932	1.11498	8.37791e-22	**	0.487849	0.000179385		-0.627135	2.77058e-09		N-miRNA
osa-miR819h-5p	57	81	82	20156098	21531511	20995942	2.82793	3.76193	3.90552	0.411727	0.0987613		0.465768	0.0606453		0.0540411	0.810659		—
osa-miR819i	53	74	78	20156098	21531511	20995942	2.62948	3.43682	3.715	0.3863	0.137271		0.498588	0.0515349		0.112288	0.63176		—
osa-miR819j-3p	2089	2718	1898	20156098	21531511	20995942	103.641	126.234	90.3984	0.2845	1.04801e-11		-0.197227	1.60398e-05		-0.481726	2.41051e-29		—
osa-miR819j-5p	56	79	81	20156098	21531511	20995942	2.77832	3.66904	3.85789	0.401193	0.111547		0.473601	0.0583242		0.0724083	0.750796		—
osa-miR819k-3p	426	707	388	20156098	21531511	20995942	21.135	32.8356	18.4798	0.635624	3.27719e-13		-0.193691	0.0556217		-0.829315	1.52422e-20		—
osa-miR819k-5p	57	81	82	20156098	21531511	20995942	2.82793	3.76193	3.90552	0.411727	0.0987613		0.465768	0.0606453		0.0540411	0.810659		—
oru-miR106	0	0	6	20156098	21531511	20995942	0.01	0.01	0.28577	0	—		4.83678	—		4.83678	—		—
oru-miR117	0	0	24	20156098	21531511	20995942	0.01	0.01	1.14308	0	—		6.83678	9.87711e-08	**	6.83678	4.3419e-08	**	F-miRNA
oru-miR127	0	0	8	20156098	21531511	20995942	0.01	0.01	0.381026	0	—		5.25182	—		5.25182	—		—
oru-miR135	0	0	56	20156098	21531511	20995942	0.01	0.01	2.66718	0	—		8.05917	4.38973e-17	**	8.05917	6.73894e-18	**	F-miRNA
oru-miR137	0	33	13	20156098	21531511	20995942	0.01	1.53264	0.619167	7.25987	3.51015e-10	**	5.95226	—		-1.30762	0.00405986	**	F-miRNA
oru-miR139	0	0	86	20156098	21531511	20995942	0.01	0.01	4.09603	0	—		8.67808	7.49476e-26	**	8.67808	4.29113e-27	**	F-miRNA
oru-miR144	0	0	14	20156098	21531511	20995942	0.01	0.01	0.666796	0	—		6.05917	—		6.05917	—		—
oru-miR145	0	6	9	20156098	21531511	20995942	0.01	0.278661	0.428654	4.80044	—		5.42174	—		0.621302	—		—
oru-miR147	0	14	12	20156098	21531511	20995942	0.01	0.65021	0.571539	6.02283	—		5.83678	—		-0.186053	—		—
oru-miR15	12	0	0	20156098	21531511	20995942	0.595353	0.01	0.01	-5.89567	—		-5.89567	—		0	—		—
oru-miR162	0	0	10	20156098	21531511	20995942	0.01	0.01	0.476283	0	—		5.57375	—		5.57375	—		—
oru-miR167	0	0	7	20156098	21531511	20995942	0.01	0.01	0.333398	0	—		5.05917	—		5.05917	—		—
oru-miR172	0	0	6	20156098	21531511	20995942	0.01	0.01	0.28577	0	—		4.83678	—		4.83678	—		—
oru-miR177	0	0	26	20156098	21531511	20995942	0.01	0.01	1.23833	0	—		6.95226	2.57109e-08	**	6.95226	1.05831e-08	**	F-miRNA
oru-miR178	0	0	7	20156098	21531511	20995942	0.01	0.01	0.333398	0	—		5.05917	—		5.05917	—		—
oru-miR180	0	0	407	20156098	21531511	20995942	0.01	0.01	19.3847	0	—		10.9207	1.14969e-119	**	10.9207	1.71852e-125	**	F-miRNA
oru-miR187	0	0	19	20156098	21531511	20995942	0.01	0.01	0.904937	0	—		6.49975	—		6.49975	—		—
oru-miR198	0	0	5	20156098	21531511	20995942	0.01	0.01	0.238141	0	—		4.57375	—		4.57375	—		—
oru-miR222	0	90	0	20156098	21531511	20995942	0.01	4.17992	0.01	8.70733	1.54944e-26	**	0	—		-8.70733	2.52288e-27	**	F-miRNA
oru-miR223	0	304	0	20156098	21531511	20995942	0.01	14.1188	0.01	10.4634	6.1182e-88	**	0	—		-10.4634	1.39507e-90	**	F-miRNA
oru-miR226	0	6	0	20156098	21531511	20995942	0.01	0.278661	0.01	4.80044	—		0	—		-4.80044	—		—
oru-miR229	0	8	0	20156098	21531511	20995942	0.01	0.371548	0.01	5.21548	—		0	—		-5.21548	—		—
oru-miR234	0	7	0	20156098	21531511	20995942	0.01	0.325105	0.01	5.02283	—		0	—		-5.02283	—		—
oru-miR263	0	6	0	20156098	21531511	20995942	0.01	0.278661	0.01	4.80044	—		0	—		-4.80044	—		—
oru-miR270	0	9	0	20156098	21531511	20995942	0.01	0.417992	0.01	5.3854	—		0	—		-5.3854	—		—
oru-miR273	0	17	0	20156098	21531511	20995942	0.01	0.789541	0.01	6.30294	—		0	—		-6.30294	—		—
oru-miR279	0	20	0	20156098	21531511	20995942	0.01	0.928871	0.01	6.53741	—		0	—		-6.53741	—		—
oru-miR286	0	11	0	20156098	21531511	20995942	0.01	0.510879	0.01	5.67491	—		0	—		-5.67491	—		—
oru-miR289	0	8	0	20156098	21531511	20995942	0.01	0.371548	0.01	5.21548	—		0	—		-5.21548	—		—
oru-miR33	5	0	0	20156098	21531511	20995942	0.248064	0.01	0.01	-4.63264	—		-4.63264	—		0	—		—
oru-miR4	232	0	0	20156098	21531511	20995942	11.5102	0.01	0.01	-10.1687	5.8359e-74	**	-10.1687	1.18726e-72	**	0	—		E-miRNA
oru-miR46	5	0	0	20156098	21531511	20995942	0.248064	0.01	0.01	-4.63264	—		-4.63264	—		0	—		—
oru-miR49	9	0	0	20156098	21531511	20995942	0.446515	0.01	0.01	-5.48064	—		-5.48064	—		0	—		—
oru-miR64	174	110	187	20156098	21531511	20995942	8.63262	5.10879	8.90648	-0.756817	1.29033e-05		0.0450568	—		0.801874	2.58808e-06		—
oru-miR65	5	0	0	20156098	21531511	20995942	0.248064	0.01	0.01	-4.63264	—		-4.63264	—		0	—		—
oru-miR69	7	0	0	20156098	21531511	20995942	0.347289	0.01	0.01	-5.11807	—		-5.11807	—		0	—		—
oru-miR73	9	0	0	20156098	21531511	20995942	0.446515	0.01	0.01	-5.48064	—		-5.48064	—		0	—		—
oru-miR87	14	0	0	20156098	21531511	20995942	0.694579	0.01	0.01	-6.11807	—		-6.11807	—		0	—		—
oru-miR90	14	0	0	20156098	21531511	20995942	0.694579	0.01	0.01	-6.11807	—		-6.11807	—		0	—		—
oru-miR94	9	0	0	20156098	21531511	20995942	0.446515	0.01	0.01	-5.48064	—		-5.48064	—		0	—		—
oru-miR97	13	33	0	20156098	21531511	20995942	0.644966	1.53264	0.01	1.24872	0.00623324	**	-6.01115	—		-7.25987	1.78158e-10	**	F-miRNA
aNormalized expression of miRNAs, the formula: Normalized expression=actual miRNA count/total count of clean reads×1000000.
bFC(log2 V2/V1) indicated miRNAs Fold-change between CWR-V1 and CWR-V2, the formula: Log2 (normalized expression of miRNA in CWR-V2/normalized expression of miRNA in CWR-V1)
cP(V2/V1) indicated miRNAs P-value between CWR-V1 and CWR-V2.
dSig(V2/V1) indicated the different significance of miRNAs between CWR-V1 and CWR-V2.* Fold-change ＞1 or flod-change ＜-1, and p-value ＜ 0.01;** Fold-change ＞1 or flod-change ＜-1, and 0.01 ≤ p-value ＜ 0.05.
eThe categories of flowering miRNA in our libraries. F-miRNA: flowering-related miRNA, E-miRNA: early flowering miRNA, N-miRNA: not clear function miRNA.
