# Supplementary material for: Identification and Functional Analysis of Flowering Related microRNAs in Common Wild Rice (Oryza rufipogon Griff.)
Source: PLoS One. 2013 Dec 30;8(12):e82844. doi: 10.1371/journal.pone.0082844 (PMC3875430; doi:10.1371/journal.pone.0082844)
Supplement: Table S6 — The different expression of flowering miRNAs among the 3 libraries respectively (XLSX) [file pone.0082844.s009.xlsx]

## Sheet: Sheet1
Supplementary Table The different expression of flowering miRNAs among the 3 libraries respectively
miRNA ID	miRNA expression				CWR-V2/CWR-V1				CWR-F2/CWR-V1				CWR-F2/CWR-V2
	CWR-V1	CWR-V2	CWR-F2		Fold-changea	P-value	Sig-lable		Fold-change	P-value	Sig-lable		Fold-change	P-value	Sig-lable
osa-miR1436	46	84	37		0.773522	0.003012			-0.373003	0.242239			-1.14653	3.04e-05	**
osa-miR156a	197433	747378	342660		1.82524	0	**		0.736521	0			-1.08872	0	**
osa-miR156b	197670	748087	343215		1.82488	0	**		0.737125	0			-1.08775	0	**
osa-miR156c	197662	748066	343194		1.8249	0	**		0.737095	0			-1.0878	0	**
osa-miR156d	492587	1330656	833730		1.33845	0	**		0.700308	0			-0.638146	0
osa-miR156e	197433	747378	342660		1.82524	0	**		0.736521	0			-1.08872	0	**
osa-miR156f	491950	1328385	830912		1.33786	0	**		0.69729	0			-0.640567	0
osa-miR156g	197662	748073	343196		1.82491	0	**		0.737103	0			-1.08781	0	**
osa-miR156h	492032	1328442	830966		1.33768	0	**		0.697143	0			-0.640535	0
osa-miR156i	197433	747378	342660		1.82524	0	**		0.736521	0			-1.08872	0	**
osa-miR156j	492032	1328442	830966		1.33768	0	**		0.697143	0			-0.640535	0
osa-miR156k	463	1953	835		1.98137	5.03e-196	**		0.79187	4.32e-22			-1.1895	3.17e-96	**
osa-miR156l	15	226	104		3.81806	8.19e-47	**		2.73465	5.1e-17	**		-1.0834	5.48e-11	**
osa-miR160a	44	26	61		-0.854225	0.01539			0.412412	0.148933			1.26664	9.76e-05	**
osa-miR160b	44	26	61		-0.854225	0.01539			0.412412	0.148933			1.26664	9.76e-05	**
osa-miR160c	44	26	62		-0.854225	0.01539			0.435871	0.125565			1.2901	6.75e-05	**
osa-miR160d	44	28	61		-0.74731	0.030769			0.412412	0.148933			1.15972	0.0002784	**
osa-miR160f	35	14	18		-1.41716	0.001185	**		-1.01825	0.0131764	*		0.398909	—
osa-miR162a	391	891	263		1.09302	1.59e-38	**		-0.631	3.06e-08			-1.72402	5.28e-77	**
osa-miR164a	12240	13821	3366		0.0800253	7.79e-06			-1.92139	0	**		-2.00142	0	**
osa-miR164b	12240	13823	3366		0.080234	7.37e-06			-1.92139	0	**		-2.00162	0	**
osa-miR164d	1771	802	699		-1.23812	7.7e-98	**		-1.40009	2.51e-116	**		-0.161971	0.0299591
osa-miR164e	51	143	812		1.39221	3.69e-10	**		3.93402	6.84e-171	**		2.5418	4.57e-118	**
osa-miR164f	12248	13823	3366		0.0792914	9.39e-06			-1.92233	0	**		-2.00162	0	**
osa-miR166a	127963	411021	50553		1.58825	0	**		-1.39875	0	**		-2.987	0	**
osa-miR166b	127898	410802	50534		1.58822	0	**		-1.39856	0	**		-2.98678	0	**
osa-miR166c	157795	453948	85850		1.42924	0	**		-0.937056	0			-2.3663	0	**
osa-miR166d	127965	411021	50555		1.58823	0	**		-1.39872	0	**		-2.98695	0	**
osa-miR166f	127935	410976	50539		1.58841	0	**		-1.39884	0	**		-2.98725	0	**
osa-miR166g	46695	111222	24777		1.15687	0	**		-0.973161	0			-2.13003	0	**
osa-miR166h	39384	95026	22763		1.17548	0	**		-0.849813	0			-2.02529	0	**
osa-miR166m	9112	2052	2820		-2.24597	0	**		-1.75097	0	**		0.495003	1.15e-32
osa-miR166n	158215	454053	85986		1.42574	0	**		-0.938607	0			-2.36435	0	**
osa-miR167a	9575	4650	6220		-1.13727	0	**		-0.681252	2.21e-189			0.456023	2.07e-60
osa-miR167b	9582	4656	6210		-1.13647	0	**		-0.684628	3.68e-191			0.451841	2.48e-59
osa-miR167c	9575	4650	6220		-1.13727	0	**		-0.681252	2.21e-189			0.456023	2.07e-60
osa-miR167d	141941	55462	62791		-1.45095	0	**		-1.23556	0	**		0.215397	4.32e-145
osa-miR167e	4255	9976	2970		1.13407	0	**		-0.57759	5.54e-64			-1.71166	0	**
osa-miR167f	141908	55475	62780		-1.45028	0	**		-1.23547	0	**		0.214806	2.6e-144
osa-miR167g	144196	55537	63717		-1.47174	0	**		-1.23717	0	**		0.234568	4.69e-173
osa-miR167h	141899	55456	62779		-1.45068	0	**		-1.2354	0	**		0.215278	6.54e-145
osa-miR167i	4234	9928	2966		1.13425	0	**		-0.572397	1.12e-62			-1.70665	0	**
osa-miR167j	141936	55462	62792		-1.4509	0	**		-1.23548	0	**		0.21542	4.02e-145
osa-miR169a	166	3881	2922		4.45194	0	**		4.07881	0	**		-0.373133	2.72e-26
osa-miR169b	101	69	144		-0.64492	0.003923			0.452819	0.0151755			1.09774	8.22e-08	**
osa-miR169c	107	72	154		-0.666775	0.002228			0.466425	0.00985378			1.1332	1.27e-08	**
osa-miR169h	13	42	27		1.59664	0.000197	**		0.995554	0.0381015			-0.601091	0.0905888
osa-miR169i.1	13	42	27		1.59664	0.000197	**		0.995554	0.0381015			-0.601091	0.0905888
osa-miR169j	13	42	27		1.59664	0.000197	**		0.995554	0.0381015			-0.601091	0.0905888
osa-miR169k	12	39	27		1.60521	0.00032	**		1.11103	0.0233634	*		-0.494176	0.17227
osa-miR169l	12	39	27		1.60521	0.00032	**		1.11103	0.0233634	*		-0.494176	0.17227
osa-miR169m	13	42	27		1.59664	0.000197	**		0.995554	0.0381015			-0.601091	0.0905888
osa-miR172a	11716	10609	4805		-0.238425	5.44e-35			-1.34477	0	**		-1.10634	0	**
osa-miR172b	74	18	14		-2.13476	2.72e-10	**		-2.46099	8.44e-12	**		-0.326231	—
osa-miR172d	11717	10609	4805		-0.238548	5.01e-35			-1.34489	0	**		-1.10634	0	**
osa-miR1846e	421	45	289		-3.32106	2.19e-83	**		-0.601645	3.65e-08			2.71941	2.4e-46	**
osa-miR1884a	0	70	24		8.34476	8.49e-21	**		6.83678	9.88e-08	**		-1.50798	2.66e-06	**
osa-miR2123a	67	98	35		0.453387	0.046863			-0.9957	0.00071767			-1.44909	6.49e-08	**
osa-miR2123b	38	60	25		0.56373	0.058651			-0.662965	0.0731489			-1.2267	0.000207	**
osa-miR2123c	72	97	33		0.334755	0.136234			-1.18443	5.39e-05	**		-1.51918	2.57e-08	**
osa-miR319a-3p.2	4	13	86		1.60521	—			4.36737	1.21e-20	**		2.76216	5.11e-15	**
osa-miR319b	4	14	112		1.71212	—			4.74846	8.36e-28	**		3.03634	5.88e-21	**
osa-miR390	502	621	191		0.211673	0.014397			-1.45301	4.17e-36	**		-1.66468	1.16e-51	**
osa-miR3979-5p	0	34	0		7.30294	1.81e-10	**		0	—			-7.30294	9.02e-11	**
osa-miR408	5036	5	162		-10.0714	0	**		-5.01711	0	**		5.05426	7.8e-43	**
osa-miR5161	50	60	23		0.167801	0.547897			-1.17919	0.00082037	**		-1.34699	6.63e-05	**
osa-miR529b	41	459	30		3.38957	7.14e-85	**		-0.509556	0.141328			-3.89912	1.12e-97	**
osa-miR530-3p	34	403	528		3.47194	2.88e-76	**		3.89804	6.22e-111	**		0.426097	7.31e-06
osa-miR530-5p	49	767	691		3.87314	6.02e-157	**		3.75894	1.09e-140	**		-0.114202	0.131291
osa-miR531b	59	12	80		-2.39291	1.57e-09	**		0.380391	0.124614			2.7733	4.07e-14	**
osa-miR5338	0	0	50		0	—			7.89567	2.49e-15	**		7.89567	4.65e-16	**
osa-miR5485	4	1	272		-2.09523	—			6.02857	4.59e-73	**		8.1238	5.77e-82	**
osa-miR5508	170	889	235		2.29142	3.91e-108	**		0.408232	0.0047775			-1.88318	1.5e-86	**
osa-miR806a	198	283	108		0.420068	0.001586			-0.933363	3.23e-08			-1.35343	2.13e-18	**
osa-miR806b	80	100	30		0.226695	0.296768			-1.47393	4.64e-07	**		-1.70063	8.56e-10	**
osa-miR806c	204	292	110		0.422166	0.001267			-0.94996	1.23e-08			-1.37213	2.65e-19	**
osa-miR806d	204	292	110		0.422166	0.001267			-0.94996	1.23e-08			-1.37213	2.65e-19	**
osa-miR806e	199	281	105		0.402569	0.002484			-0.981273	7.51e-09			-1.38384	7.43e-19	**
osa-miR806f	194	279	104		0.428975	0.001386			-0.958367	2.21e-08			-1.38734	8.48e-19	**
osa-miR806h	204	292	110		0.422166	0.001267			-0.94996	1.23e-08			-1.37213	2.65e-19	**
osa-miR808	194	64	29		-1.69515	1.6e-18	**		-2.80083	6.8e-33	**		-1.10568	0.0004161	**
osa-miR818b	41	12	17		-1.86782	1.84e-05	**		-1.32898	0.000897	**		0.538839	—
osa-miR818d	181	57	179		-1.76219	2.85e-18	**		-0.0749243	0.621794			1.68726	9.93e-17	**
osa-miR818e	41	13	16		-1.75235	4.13e-05	**		-1.41645	0.00049057	**		0.335899	—
osa-miR819h-3p	204	472	298		1.11498	8.38e-22	**		0.487849	0.00017938			-0.627135	2.77e-09
oru-miR117	0	0	24		0	—			6.83678	9.88e-08	**		6.83678	4.34e-08	**
oru-miR135	0	0	56		0	—			8.05917	4.39e-17	**		8.05917	6.74e-18	**
oru-miR137	0	33	13		7.25987	3.51e-10	**		5.95226	—			-1.30762	0.0040599	**
oru-miR139	0	0	86		0	—			8.67808	7.49e-26	**		8.67808	4.29e-27	**
oru-miR177	0	0	26		0	—			6.95226	2.57e-08	**		6.95226	1.06e-08	**
oru-miR180	0	0	407		0	—			10.9207	1.15e-119	**		10.9207	1.72e-125	**
oru-miR222	0	90	0		8.70733	1.55e-26	**		0	—			-8.70733	2.52e-27	**
oru-miR223	0	304	0		10.4634	6.12e-88	**		0	—			-10.4634	1.4e-90	**
oru-miR4	232	0	0		-10.1687	5.84e-74	**		-10.1687	1.19e-72	**		0	—
oru-miR97	13	33	0		1.24872	0.006233	**		-6.01115	—			-7.25987	1.78e-10	**
aFold-change > 0 means that denominator expressed higher than numerator. For example miR156a, its fold-change(CWR-V2/CWR-V1) is 1.825241757, means that the expression of miR156a in CWR-V2 is higher than CWR-V1.
